# Supplementary material for: (5-Bromo-2-chloro­phen­yl)(4-ethoxy­phen­yl)methanone
Source: Acta Crystallogr Sect E Struct Rep Online. 2009 Nov 14;65(Pt 12):o3071. doi: 10.1107/S1600536809047151 (PMC2971929; doi:10.1107/S1600536809047151)
Supplement: Supplementary file 1 [file e-65-o3071-sup1.cif]

##############################################################################
###                                                                        ###
###        Electronic paper (Acta Crystallographica Section E)             ###
###                                                                        ###
##############################################################################
#                                                                            #
# This CIF contains the data in a paper accepted for publication in Acta     #
# Crystallographica Section E. It conforms to the requirements of Notes      #
# for Authors for Section E, and has been peer reviewed under the auspices   #
# of the IUCr Commission on Journals.                                        #
#                                                                            #
# Full details of the Crystallographic Information File format               #
# are given in the paper "The Crystallographic Information File (CIF):       #
# a New Standard Archive File for Crystallography" by S. R. Hall, F. H.      #
# Allen and I. D. Brown [Acta Cryst. (1991), A47, 655-685].                  #
#                                                                            #
# The current version of the core CIF dictionary is obtainable from          #
# ftp://ftp.iucr.org/pub/cif_core.dic. The current version number is 2.4.    #
#                                                                            #
# Software is freely available for graphical display of the structure(s) in  #
# this CIF.  For information consult the CIF home page http://www.iucr.org/  #
# cif/home.html                                                              #
#                                                                            #
# This file may be used for bona fide research purposes within the           #
# scientific community so long as proper attribution is given to the journal # 
# article from which it was obtained.                                        #
#                                                                            #
##############################################################################
                                             
data_I
_audit_creation_method     SHELXL-97
_chemical_name_systematic
;
(5-Bromo-2-chlorophenyl)(4-ethoxyphenyl)methanone
;
_chemical_name_common     ?
_chemical_formula_moiety     'C15 H12 Br Cl O2'
_chemical_formula_sum     'C15 H12 Br Cl O2'
_chemical_formula_iupac     'C15 H12 Br Cl O2'
_chemical_formula_weight     339.61
_chemical_melting_point     ?
_symmetry_cell_setting     Orthorhombic
_symmetry_space_group_name_H-M     'P b c a'
_symmetry_space_group_name_Hall     '-P 2ac 2ab'
loop_
    _symmetry_equiv_pos_as_xyz
    'x, y, z'
    '-x+1/2, -y, z+1/2'
    '-x, y+1/2, -z+1/2'
    'x+1/2, -y+1/2, -z'
    '-x, -y, -z'
    'x-1/2, y, -z-1/2'
    'x, -y-1/2, z-1/2'
    '-x-1/2, y-1/2, z'
_cell_length_a     9.5979(19)
_cell_length_b     12.951(3)
_cell_length_c     22.457(5)
_cell_angle_alpha     90.00
_cell_angle_beta     90.00
_cell_angle_gamma     90.00
_cell_volume     2791.3(10)
_cell_formula_units_Z     8
_cell_measurement_reflns_used     7090
_cell_measurement_theta_min     2.641
_cell_measurement_theta_max     27.876
_cell_measurement_temperature     153(2)
_exptl_crystal_description     block
_exptl_crystal_colour     colourless
_exptl_crystal_size_max     0.22
_exptl_crystal_size_mid     0.18
_exptl_crystal_size_min     0.12
_exptl_crystal_density_diffrn     1.616
_exptl_crystal_density_meas     ?
_exptl_crystal_density_method     'not measured'
_exptl_crystal_F_000     1360
_exptl_absorpt_coefficient_mu     3.131
_exptl_absorpt_correction_type     gaussian
_exptl_absorpt_process_details     '(XSCANS; Bruker, 1999)'
_exptl_absorpt_correction_T_min     0.5459
_exptl_absorpt_correction_T_max     0.7051
_exptl_special_details
;
;
_diffrn_ambient_temperature     153(2)
_diffrn_radiation_type     MoK\a
_diffrn_radiation_wavelength     0.71073
_diffrn_radiation_source     'sealed tube'
_diffrn_radiation_monochromator     graphite
_diffrn_measurement_device_type     'Bruker P4'
_diffrn_measurement_method     \w
_diffrn_reflns_number     17640
_diffrn_reflns_av_R_equivalents     0.0432
_diffrn_reflns_av_sigmaI/netI     0.0264
_diffrn_reflns_theta_min     2.79
_diffrn_reflns_theta_max     25.02
_diffrn_reflns_theta_full     25.02
_diffrn_measured_fraction_theta_max     0.998
_diffrn_measured_fraction_theta_full     0.998
_diffrn_reflns_limit_h_min     -11
_diffrn_reflns_limit_h_max     10
_diffrn_reflns_limit_k_min     -15
_diffrn_reflns_limit_k_max     12
_diffrn_reflns_limit_l_min     -26
_diffrn_reflns_limit_l_max     23
_diffrn_standards_number     0
_diffrn_standards_interval_count     0
_diffrn_standards_interval_time     0
_diffrn_standards_decay_%     0
_refine_special_details
;
Refinement of <i>F</i>^2^ against ALL reflections. The weighted <i>R</i>-factor
<i>wR</i> and goodness of fit <i>S</i> are based on <i>F</i>^2^, conventional
<i>R</i>-factors <i>R</i> are based on <i>F</i>, with <i>F</i> set to zero for
negative <i>F</i>^2^. The threshold expression of <i>F</i>^2^ >
\s(<i>F</i>^2^) is used only for calculating <i>R</i>-factors(gt) <i>etc</i>.
and is not relevant to the choice of reflections for refinement.
<i>R</i>-factors based on <i>F</i>^2^ are statistically about twice as large
as those based on <i>F</i>, and <i>R</i>- factors based on ALL data will be
even larger.
;
_reflns_number_total     2460
_reflns_number_gt     2127
_reflns_threshold_expression     I>2\s(I)
_refine_ls_structure_factor_coef     Fsqd
_refine_ls_matrix_type     full
_refine_ls_R_factor_all     0.0382
_refine_ls_R_factor_gt     0.0319
_refine_ls_wR_factor_gt     0.0796
_refine_ls_wR_factor_ref     0.0825
_refine_ls_goodness_of_fit_ref     1.088
_refine_ls_restrained_S_all     1.088
_refine_ls_number_reflns     2460
_refine_ls_number_parameters     174
_refine_ls_number_restraints     0
_refine_ls_hydrogen_treatment     constr
_refine_ls_weighting_scheme     calc
_refine_ls_weighting_details
         'calc w=1/[\s^2^(Fo^2^)+(0.0488P)^2^+0.2837P] where P=(Fo^2^+2Fc^2^)/3'
_atom_sites_solution_hydrogens     geom
_atom_sites_solution_primary     direct
_atom_sites_solution_secondary     difmap
_refine_ls_shift/su_max     0.001
_refine_ls_shift/su_mean     0.000
_refine_diff_density_max     0.564
_refine_diff_density_min     -0.625
_refine_ls_extinction_method     'SHELXL97 (Sheldrick, 2008)'
_refine_ls_extinction_coef     0.0024(4)
_refine_ls_extinction_expression
                                  'Fc^*^=kFc[1+0.001xFc^2^\l^3^/sin(2\q)]^-1/4^'
loop_
    _atom_type_symbol
    _atom_type_description
    _atom_type_scat_dispersion_real
    _atom_type_scat_dispersion_imag
    _atom_type_scat_source
    'C' 'C' 0.0033 0.0016
                         'International Tables Vol C Tables 4.2.6.8 and 6.1.1.4'
    'H' 'H' 0.0000 0.0000
                         'International Tables Vol C Tables 4.2.6.8 and 6.1.1.4'
    'O' 'O' 0.0106 0.0060
                         'International Tables Vol C Tables 4.2.6.8 and 6.1.1.4'
    'Cl' 'Cl' 0.1484 0.1585
                         'International Tables Vol C Tables 4.2.6.8 and 6.1.1.4'
    'Br' 'Br' -0.2901 2.4595
                         'International Tables Vol C Tables 4.2.6.8 and 6.1.1.4'
_computing_data_collection     'XSCANS (Bruker, 1999)'
_computing_cell_refinement     'XSCANS (Bruker, 1999)'
_computing_data_reduction     'XSCANS (Bruker, 1999)'
_computing_structure_solution     'SHELXS97 (Sheldrick, 2008)'
_computing_structure_refinement     'SHELXL97 (Sheldrick, 2008)'
_computing_molecular_graphics     'SHELXTL (Sheldrick, 2008)'
_computing_publication_material     'SHELXTL (Sheldrick, 2008)'
loop_
    _atom_site_type_symbol
    _atom_site_label
    _atom_site_fract_x
    _atom_site_fract_y
    _atom_site_fract_z
    _atom_site_U_iso_or_equiv
    _atom_site_adp_type
    _atom_site_calc_flag
    _atom_site_refinement_flags
    _atom_site_occupancy
    _atom_site_disorder_assembly
    _atom_site_disorder_group
    Br Br1 1.01219(3) 0.15934(2) 0.193829(13) 0.03274(14) Uani d . 1 . .
    Cl Cl1 0.65219(8) 0.50193(5) 0.32750(3) 0.0359(2) Uani d . 1 . .
    O O1 0.9357(2) 0.46850(12) 0.39989(8) 0.0332(5) Uani d . 1 . .
    O O2 0.8726(2) 0.06639(12) 0.55900(7) 0.0302(4) Uani d . 1 . .
    C C1 0.7603(3) 0.41473(16) 0.29098(12) 0.0241(6) Uani d . 1 . .
    C C2 0.7414(3) 0.39945(17) 0.23067(12) 0.0270(6) Uani d . 1 . .
    H H2 0.6765 0.4389 0.2100 0.032 Uiso calc R 1 . .
    C C3 0.8190(3) 0.32545(18) 0.20097(11) 0.0265(6) Uani d . 1 . .
    H H3 0.8088 0.3162 0.1601 0.032 Uiso calc R 1 . .
    C C4 0.9117(3) 0.26556(17) 0.23294(10) 0.0252(6) Uani d . 1 . .
    C C5 0.9313(3) 0.28109(17) 0.29345(10) 0.0243(6) Uani d . 1 . .
    H H5 0.9940 0.2399 0.3143 0.029 Uiso calc R 1 . .
    C C6 0.8577(3) 0.35790(17) 0.32320(11) 0.0234(6) Uani d . 1 . .
    C C7 0.8941(3) 0.38177(18) 0.38710(11) 0.0253(6) Uani d . 1 . .
    C C8 0.8846(3) 0.29806(17) 0.43151(10) 0.0227(6) Uani d . 1 . .
    C C9 0.8050(3) 0.20985(17) 0.42111(11) 0.0226(6) Uani d . 1 . .
    H H9 0.7571 0.2037 0.3853 0.027 Uiso calc R 1 . .
    C C10 0.7954(3) 0.13140(17) 0.46257(11) 0.0232(6) Uani d . 1 . .
    H H10 0.7399 0.0739 0.4552 0.028 Uiso calc R 1 . .
    C C11 0.8703(3) 0.13978(17) 0.51571(10) 0.0240(6) Uani d . 1 . .
    C C12 0.9505(3) 0.22788(19) 0.52704(11) 0.0285(6) Uani d . 1 . .
    H H12 1.0000 0.2335 0.5625 0.034 Uiso calc R 1 . .
    C C13 0.9559(3) 0.30605(19) 0.48567(11) 0.0273(6) Uani d . 1 . .
    H H13 1.0077 0.3651 0.4938 0.033 Uiso calc R 1 . .
    C C14 0.7954(3) -0.02766(17) 0.54863(12) 0.0298(6) Uani d . 1 . .
    H H14A 0.8222 -0.0581 0.5109 0.036 Uiso calc R 1 . .
    H H14B 0.6962 -0.0135 0.5477 0.036 Uiso calc R 1 . .
    C C15 0.8293(3) -0.1000(2) 0.59905(12) 0.0348(7) Uani d . 1 . .
    H H15A 0.9277 -0.1135 0.5994 0.052 Uiso calc R 1 . .
    H H15B 0.7796 -0.1636 0.5938 0.052 Uiso calc R 1 . .
    H H15C 0.8025 -0.0689 0.6361 0.052 Uiso calc R 1 . .
loop_
    _atom_site_aniso_label
    _atom_site_aniso_U_11
    _atom_site_aniso_U_22
    _atom_site_aniso_U_33
    _atom_site_aniso_U_12
    _atom_site_aniso_U_13
    _atom_site_aniso_U_23
    Br1 0.0368(2) 0.0330(2) 0.0284(2) 0.00518(11) 0.01330(12) -0.00036(11)
    Cl1 0.0359(5) 0.0346(4) 0.0371(4) 0.0117(3) -0.0049(3) -0.0100(3)
    O1 0.0377(13) 0.0273(9) 0.0347(11) -0.0038(8) -0.0067(9) -0.0030(8)
    O2 0.0342(12) 0.0340(9) 0.0223(9) -0.0072(8) -0.0035(8) 0.0017(8)
    C1 0.0223(15) 0.0195(12) 0.0306(14) -0.0020(10) 0.0034(11) -0.0013(10)
    C2 0.0260(16) 0.0262(13) 0.0290(14) -0.0026(11) -0.0032(11) 0.0038(11)
    C3 0.0326(17) 0.0286(13) 0.0183(13) -0.0058(11) 0.0038(11) -0.0002(10)
    C4 0.0243(16) 0.0258(12) 0.0256(13) -0.0031(11) 0.0086(12) -0.0005(10)
    C5 0.0210(16) 0.0251(13) 0.0269(13) 0.0006(11) 0.0015(11) 0.0045(10)
    C6 0.0212(15) 0.0227(12) 0.0263(13) -0.0030(10) 0.0020(11) 0.0016(10)
    C7 0.0180(15) 0.0274(13) 0.0304(14) 0.0000(11) 0.0007(12) -0.0044(11)
    C8 0.0186(15) 0.0261(12) 0.0234(13) 0.0031(10) 0.0011(11) -0.0052(10)
    C9 0.0189(15) 0.0277(13) 0.0212(13) 0.0021(10) -0.0011(10) -0.0073(10)
    C10 0.0209(15) 0.0263(12) 0.0224(13) -0.0034(10) 0.0005(11) -0.0044(10)
    C11 0.0214(16) 0.0327(13) 0.0181(13) 0.0016(11) 0.0024(11) -0.0019(11)
    C12 0.0279(16) 0.0370(15) 0.0206(13) -0.0014(12) -0.0035(12) -0.0070(11)
    C13 0.0247(16) 0.0301(13) 0.0271(14) -0.0033(11) -0.0008(12) -0.0049(11)
    C14 0.0249(17) 0.0320(13) 0.0324(15) -0.0038(11) -0.0002(12) 0.0001(11)
    C15 0.0309(18) 0.0382(15) 0.0353(16) -0.0014(12) 0.0028(13) 0.0028(12)
_geom_special_details
;
All e.s.d.'s (except the e.s.d. in the dihedral angle between two l.s. planes)
are estimated using the full covariance matrix. The cell e.s.d.'s are taken
into account individually in the estimation of e.s.d.'s in distances, angles
and torsion angles; correlations between e.s.d.'s in cell parameters are only
used when they are defined by crystal symmetry. An approximate (isotropic)
treatment of cell e.s.d.'s is used for estimating e.s.d.'s involving l.s.
planes.
;
loop_
    _geom_bond_atom_site_label_1
    _geom_bond_atom_site_label_2
    _geom_bond_site_symmetry_2
    _geom_bond_distance
    _geom_bond_publ_flag
    Br1 C4 . 1.896(2) ?
    Cl1 C1 . 1.739(2) ?
    O1 C7 . 1.226(3) ?
    O2 C11 . 1.360(3) ?
    O2 C14 . 1.444(3) ?
    C1 C2 . 1.381(4) ?
    C1 C6 . 1.392(4) ?
    C2 C3 . 1.385(4) ?
    C2 H2 . 0.9300 ?
    C3 C4 . 1.382(4) ?
    C3 H3 . 0.9300 ?
    C4 C5 . 1.386(3) ?
    C5 C6 . 1.391(3) ?
    C5 H5 . 0.9300 ?
    C6 C7 . 1.509(3) ?
    C7 C8 . 1.476(3) ?
    C8 C9 . 1.394(3) ?
    C8 C13 . 1.399(3) ?
    C9 C10 . 1.381(3) ?
    C9 H9 . 0.9300 ?
    C10 C11 . 1.397(3) ?
    C10 H10 . 0.9300 ?
    C11 C12 . 1.400(3) ?
    C12 C13 . 1.375(4) ?
    C12 H12 . 0.9300 ?
    C13 H13 . 0.9300 ?
    C14 C15 . 1.505(3) ?
    C14 H14A . 0.9700 ?
    C14 H14B . 0.9700 ?
    C15 H15A . 0.9600 ?
    C15 H15B . 0.9600 ?
    C15 H15C . 0.9600 ?
loop_
    _geom_angle_atom_site_label_1
    _geom_angle_atom_site_label_2
    _geom_angle_atom_site_label_3
    _geom_angle_site_symmetry_1
    _geom_angle_site_symmetry_3
    _geom_angle
    _geom_angle_publ_flag
    C11 O2 C14 . . 117.77(19) ?
    C2 C1 C6 . . 121.5(2) ?
    C2 C1 Cl1 . . 118.49(19) ?
    C6 C1 Cl1 . . 119.9(2) ?
    C1 C2 C3 . . 120.1(2) ?
    C1 C2 H2 . . 120.0 ?
    C3 C2 H2 . . 120.0 ?
    C4 C3 C2 . . 119.0(2) ?
    C4 C3 H3 . . 120.5 ?
    C2 C3 H3 . . 120.5 ?
    C3 C4 C5 . . 121.0(2) ?
    C3 C4 Br1 . . 119.63(18) ?
    C5 C4 Br1 . . 119.37(19) ?
    C4 C5 C6 . . 120.4(2) ?
    C4 C5 H5 . . 119.8 ?
    C6 C5 H5 . . 119.8 ?
    C5 C6 C1 . . 118.0(2) ?
    C5 C6 C7 . . 119.1(2) ?
    C1 C6 C7 . . 122.8(2) ?
    O1 C7 C8 . . 122.3(2) ?
    O1 C7 C6 . . 119.1(2) ?
    C8 C7 C6 . . 118.6(2) ?
    C9 C8 C13 . . 118.3(2) ?
    C9 C8 C7 . . 121.5(2) ?
    C13 C8 C7 . . 120.2(2) ?
    C10 C9 C8 . . 121.8(2) ?
    C10 C9 H9 . . 119.1 ?
    C8 C9 H9 . . 119.1 ?
    C9 C10 C11 . . 119.0(2) ?
    C9 C10 H10 . . 120.5 ?
    C11 C10 H10 . . 120.5 ?
    O2 C11 C10 . . 124.4(2) ?
    O2 C11 C12 . . 115.5(2) ?
    C10 C11 C12 . . 120.1(2) ?
    C13 C12 C11 . . 119.9(2) ?
    C13 C12 H12 . . 120.1 ?
    C11 C12 H12 . . 120.1 ?
    C12 C13 C8 . . 121.0(2) ?
    C12 C13 H13 . . 119.5 ?
    C8 C13 H13 . . 119.5 ?
    O2 C14 C15 . . 107.0(2) ?
    O2 C14 H14A . . 110.3 ?
    C15 C14 H14A . . 110.3 ?
    O2 C14 H14B . . 110.3 ?
    C15 C14 H14B . . 110.3 ?
    H14A C14 H14B . . 108.6 ?
    C14 C15 H15A . . 109.5 ?
    C14 C15 H15B . . 109.5 ?
    H15A C15 H15B . . 109.5 ?
    C14 C15 H15C . . 109.5 ?
    H15A C15 H15C . . 109.5 ?
    H15B C15 H15C . . 109.5 ?
loop_
    _geom_torsion_atom_site_label_1
    _geom_torsion_atom_site_label_2
    _geom_torsion_atom_site_label_3
    _geom_torsion_atom_site_label_4
    _geom_torsion_site_symmetry_1
    _geom_torsion_site_symmetry_2
    _geom_torsion_site_symmetry_3
    _geom_torsion_site_symmetry_4
    _geom_torsion
    _geom_torsion_publ_flag
    C6 C1 C2 C3 . . . . 0.7(4) ?
    Cl1 C1 C2 C3 . . . . -175.51(19) ?
    C1 C2 C3 C4 . . . . 2.0(4) ?
    C2 C3 C4 C5 . . . . -2.3(4) ?
    C2 C3 C4 Br1 . . . . 176.92(19) ?
    C3 C4 C5 C6 . . . . -0.2(4) ?
    Br1 C4 C5 C6 . . . . -179.38(19) ?
    C4 C5 C6 C1 . . . . 2.9(4) ?
    C4 C5 C6 C7 . . . . -172.4(2) ?
    C2 C1 C6 C5 . . . . -3.2(4) ?
    Cl1 C1 C6 C5 . . . . 173.05(19) ?
    C2 C1 C6 C7 . . . . 171.9(2) ?
    Cl1 C1 C6 C7 . . . . -11.8(3) ?
    C5 C6 C7 O1 . . . . 118.6(3) ?
    C1 C6 C7 O1 . . . . -56.4(4) ?
    C5 C6 C7 C8 . . . . -58.5(3) ?
    C1 C6 C7 C8 . . . . 126.5(3) ?
    O1 C7 C8 C9 . . . . 163.0(2) ?
    C6 C7 C8 C9 . . . . -20.0(4) ?
    O1 C7 C8 C13 . . . . -16.7(4) ?
    C6 C7 C8 C13 . . . . 160.3(2) ?
    C13 C8 C9 C10 . . . . 0.0(4) ?
    C7 C8 C9 C10 . . . . -179.8(2) ?
    C8 C9 C10 C11 . . . . -1.6(4) ?
    C14 O2 C11 C10 . . . . 1.7(4) ?
    C14 O2 C11 C12 . . . . -177.9(2) ?
    C9 C10 C11 O2 . . . . -177.9(2) ?
    C9 C10 C11 C12 . . . . 1.7(4) ?
    O2 C11 C12 C13 . . . . 179.4(2) ?
    C10 C11 C12 C13 . . . . -0.2(4) ?
    C11 C12 C13 C8 . . . . -1.4(4) ?
    C9 C8 C13 C12 . . . . 1.6(4) ?
    C7 C8 C13 C12 . . . . -178.7(2) ?
    C11 O2 C14 C15 . . . . 173.1(2) ?
loop_
    _geom_hbond_atom_site_label_D
    _geom_hbond_atom_site_label_H
    _geom_hbond_atom_site_label_A
    _geom_hbond_site_symmetry_A
    _geom_hbond_distance_DH
    _geom_hbond_distance_HA
    _geom_hbond_distance_DA
    _geom_hbond_angle_DHA
    C10 H10 O1 8_755 0.93 2.50 3.369(3) 155.7
data_global
_journal_date_recd_electronic     2009-10-31
_journal_date_accepted     2009-11-08
_journal_name_full     'Acta Crystallographica, Section E'
_journal_year     2009
_journal_volume     65
_journal_issue     12
_journal_page_first     o3071
_journal_page_last     o3071
_journal_paper_category     QO
_journal_coeditor_code     CV2652
_publ_contact_author_name     'Guilong Zhao'
_publ_contact_author_address
;
Tianjin Key Laboratory of Molecular Design and Drug Discovery,
Tianjin Institute of Pharmaceutical Research,
Tianjin 300193,
People's Republic of China
;
_publ_contact_author_email     zhao_guilong@126.com
_publ_contact_author_fax     '+86-22-23006862'
_publ_contact_author_phone     '+86-22-23003529'
_publ_section_title
;
(5-Bromo-2-chlorophenyl)(4-ethoxyphenyl)methanone
;
loop_
    _publ_author_name
    _publ_author_footnote
    _publ_author_address
    'Hua Shao' .
;
Tianjin Key Laboratory of Molecular Design and Drug Discovery,
Tianjin Institute of Pharmaceutical Research,
Tianjin 300193,
People's Republic of China
;
    'Guilong Zhao' .
;
Tianjin Key Laboratory of Molecular Design and Drug Discovery,
Tianjin Institute of Pharmaceutical Research,
Tianjin 300193,
People's Republic of China
;
    'Wei Liu' .
;
Tianjin Key Laboratory of Molecular Design and Drug Discovery,
Tianjin Institute of Pharmaceutical Research,
Tianjin 300193,
People's Republic of China
;
    'Yuli Wang' .
;
Tianjin Key Laboratory of Molecular Design and Drug Discovery,
Tianjin Institute of Pharmaceutical Research,
Tianjin 300193,
People's Republic of China
;
    'Weiren Xu' .
;
Tianjin Key Laboratory of Molecular Design and Drug Discovery,
Tianjin Institute of Pharmaceutical Research,
Tianjin 300193,
People's Republic of China
;
