# Supplementary material for: (5-Bromo-2-chloro­phen­yl)(4-ethoxy­phen­yl)methanone
Source: Acta Crystallogr Sect E Struct Rep Online. 2009 Nov 14;65(Pt 12):o3071. doi: 10.1107/S1600536809047151 (PMC2971929; doi:10.1107/S1600536809047151)
Supplement: Supplementary file 2 [file e-65-o3071-Isup2.hkl]

# 
# h,k,l, Fc-squared, Fo-squared, sigma(Fo-squared) and status flag 
# 
data_I
_shelx_title ' r90917f in Pbca' 
_shelx_refln_list_code          4 
_shelx_F_calc_maximum      278.89 
_exptl_crystal_F_000      1360.00 
_reflns_d_resolution_high  0.8403 
 
loop_ 
 _symmetry_equiv_pos_as_xyz 
 'x, y, z' 
 '-x+1/2, -y, z+1/2' 
 '-x, y+1/2, -z+1/2' 
 'x+1/2, -y+1/2, -z' 
 '-x, -y, -z' 
 'x-1/2, y, -z-1/2' 
 'x, -y-1/2, z-1/2' 
 '-x-1/2, y-1/2, z' 
 
_cell_length_a     9.5979 
_cell_length_b    12.9506 
_cell_length_c    22.4568 
_cell_angle_alpha  90.000 
_cell_angle_beta   90.000 
_cell_angle_gamma  90.000 
 
_shelx_F_squared_multiplier     1.000 
 
loop_ 
 _refln_index_h 
 _refln_index_k 
 _refln_index_l 
 _refln_F_squared_calc 
 _refln_F_squared_meas 
 _refln_F_squared_sigma 
 _refln_observed_status 
   2   0   0    13221.35    13006.43    160.56 o 
   4   0   0     4066.43     3747.69     56.36 o 
   6   0   0    18493.68    18601.66    507.48 o 
   8   0   0     5511.57     5272.85    219.54 o 
  10   0   0      328.74      404.37    169.58 o 
   4   1   0       23.36       28.32     14.49 o 
   6   1   0     1729.88     1839.98     71.64 o 
   8   1   0     3511.81     3470.19    204.90 o 
  10   1   0      931.29      893.13    187.90 o 
   0   2   0     5396.07     4943.35     35.47 o 
   2   2   0    53281.56    52746.74    722.56 o 
   4   2   0    14459.11    13689.82    321.09 o 
   6   2   0       27.23       77.70     36.55 o 
   8   2   0       18.24       36.09     41.86 o 
  10   2   0     2377.90     2361.78    120.82 o 
   2   3   0      932.45      912.82     12.13 o 
   4   3   0      235.66      290.31     45.54 o 
   6   3   0     4152.29     4591.34    249.51 o 
   8   3   0       18.09      -23.43     57.68 o 
  10   3   0      453.66      374.01    100.02 o 
   0   4   0     5895.56     5317.36     57.87 o 
   2   4   0     1837.56     1489.04     21.03 o 
   4   4   0    18042.28    16450.53    387.26 o 
   6   4   0     3601.65     3486.28    113.49 o 
   8   4   0     8576.00     8714.14    300.51 o 
  10   4   0     2227.66     1966.27    108.98 o 
   2   5   0     1129.95      989.94     15.12 o 
   4   5   0    18078.74    19302.09    243.81 o 
   6   5   0     3692.71     3768.64     86.74 o 
   8   5   0     1918.24     1735.14    164.34 o 
  10   5   0      272.09      296.49     85.55 o 
   0   6   0    41526.00    40779.57    391.03 o 
   2   6   0    21360.04    20273.42    330.93 o 
   4   6   0     5506.06     5173.22     64.63 o 
   6   6   0    27126.72    28161.16    385.37 o 
   8   6   0     2582.50     2653.79    102.47 o 
  10   6   0      552.61      447.89     99.20 o 
   2   7   0       38.18       25.19      9.13 o 
   4   7   0     1250.15     1254.07     29.98 o 
   6   7   0      559.49      579.30     76.53 o 
   8   7   0       27.39       73.12     29.24 o 
  10   7   0     1537.59     1437.97    155.59 o 
   0   8   0     1445.14     1524.59     28.38 o 
   2   8   0     1074.55     1038.65     37.82 o 
   4   8   0     3222.02     3324.22     53.96 o 
   6   8   0      174.82      222.67     33.04 o 
   8   8   0        9.86       48.88     26.48 o 
   2   9   0      318.96      359.18     17.70 o 
   4   9   0        1.01       22.17      8.80 o 
   6   9   0      302.13      298.10     48.90 o 
   8   9   0        6.40        3.54     33.22 o 
   0  10   0     1121.62     1081.07     43.50 o 
   2  10   0    15352.89    15241.04    320.29 o 
   4  10   0     6417.16     6630.01    172.87 o 
   6  10   0     1814.43     1753.45     89.04 o 
   8  10   0     1313.17     1435.74     79.34 o 
   2  11   0      688.60      754.05     33.95 o 
   4  11   0     2017.87     2019.48     72.86 o 
   6  11   0     1910.29     2001.06     94.02 o 
   8  11   0      685.10      765.98    109.86 o 
   0  12   0     5567.97     5705.45    190.02 o 
   2  12   0     1814.61     1769.27     71.99 o 
   4  12   0     2674.23     2415.32     85.56 o 
   6  12   0     4274.52     4552.05    337.33 o 
   2  13   0     1665.80     1600.90     75.25 o 
   4  13   0       19.21        5.43     28.44 o 
   6  13   0       60.31       26.85     40.89 o 
   0  14   0     1838.25     1823.57     80.98 o 
   2  14   0        1.37       -5.63     26.73 o 
   4  14   0      655.77      414.71    101.03 o 
   2  15   0       43.53       47.89     30.35 o 
   1   1   1       94.29      153.28      6.03 o 
   2   1   1     2402.33     2534.10     19.13 o 
   3   1   1    39357.87    40042.32    313.22 o 
   4   1   1     6845.35     7241.67     49.10 o 
   5   1   1      337.48      467.03     76.38 o 
   6   1   1     2569.29     2696.56     63.34 o 
   7   1   1      167.10      173.66     30.28 o 
   8   1   1       43.00       76.69     40.20 o 
   9   1   1      152.52      146.17     35.94 o 
  10   1   1      574.64      507.42     93.64 o 
  11   1   1      146.38       93.42     44.65 o 
   0   2   1     1314.03     1223.16     12.76 o 
   1   2   1      417.43      444.40      4.74 o 
   2   2   1    51182.80    53456.50    230.53 o 
   3   2   1      970.39     1045.87     10.92 o 
   4   2   1    28162.99    28215.21    299.06 o 
   5   2   1       44.80       42.06     24.89 o 
   6   2   1    19636.27    19001.70    276.24 o 
   7   2   1      225.78      247.42     40.88 o 
   8   2   1     1466.51     1408.62     83.07 o 
   9   2   1      231.64      207.10     35.57 o 
  10   2   1     2872.50     2961.27    100.94 o 
  11   2   1      424.01      306.57     82.58 o 
   1   3   1    12548.01    11768.50     68.58 o 
   2   3   1    35073.16    36183.14    198.32 o 
   3   3   1     2102.74     2024.61     16.84 o 
   4   3   1       18.21        9.26      8.51 o 
   5   3   1      543.77      506.46     41.55 o 
   6   3   1      100.65      122.36     28.50 o 
   7   3   1     4846.90     5054.46    106.98 o 
   8   3   1     8257.32     8362.69    193.72 o 
   9   3   1      591.67      571.53     80.39 o 
  10   3   1     1098.03     1048.79    190.04 o 
  11   3   1        7.23       69.08     37.14 o 
   0   4   1    20288.28    19233.20    170.27 o 
   1   4   1     1702.08     1628.49     11.15 o 
   2   4   1    13756.63    13163.16     76.31 o 
   3   4   1     1571.02     1764.49     18.22 o 
   4   4   1    23497.18    23441.64    177.15 o 
   5   4   1     1038.10     1103.95     24.60 o 
   6   4   1     2552.66     2420.93     54.96 o 
   7   4   1     1807.42     1939.56     64.23 o 
   8   4   1     5609.09     5624.86    156.99 o 
   9   4   1      226.54      156.68     48.82 o 
  10   4   1      440.46      526.76     83.01 o 
  11   4   1       45.92       47.88     38.91 o 
   1   5   1     2064.66     2218.18     12.20 o 
   2   5   1     1464.88     1357.56     11.15 o 
   3   5   1     1856.64     1690.30     14.82 o 
   4   5   1     7134.23     7647.68     64.92 o 
   5   5   1      286.26      349.81     40.09 o 
   6   5   1     3380.87     3467.87     60.35 o 
   7   5   1       15.67       37.57     21.06 o 
   8   5   1      400.08      353.10     49.08 o 
   9   5   1       24.29       24.91     23.62 o 
  10   5   1       49.12       52.91     26.56 o 
   0   6   1     4952.61     4878.92     61.65 o 
   1   6   1      231.33      264.23      8.93 o 
   2   6   1     9486.57     9863.27    111.99 o 
   3   6   1      146.98      203.82     15.85 o 
   4   6   1      452.79      445.04     17.93 o 
   5   6   1      914.38      873.85     29.62 o 
   6   6   1      101.03      120.09     21.74 o 
   7   6   1        6.02       14.60     17.19 o 
   8   6   1        7.08       33.77     16.67 o 
   9   6   1        2.58       24.55     20.29 o 
  10   6   1      161.21      179.68     28.88 o 
   1   7   1     1506.31     1446.94     19.83 o 
   2   7   1     2500.91     2514.22     21.33 o 
   3   7   1     3158.21     3110.43     32.83 o 
   4   7   1      665.62      686.71     18.86 o 
   5   7   1      645.20      649.93     26.40 o 
   6   7   1     1744.93     1718.00     36.13 o 
   7   7   1      180.70      185.28     25.97 o 
   8   7   1      136.26      116.40     24.71 o 
   9   7   1      101.08      119.96     25.91 o 
  10   7   1      800.10      741.99     70.39 o 
   0   8   1    26104.73    26208.61    275.97 o 
   1   8   1       31.28       33.96      4.65 o 
   2   8   1    13012.35    12428.31    136.07 o 
   3   8   1       99.96      113.67     12.33 o 
   4   8   1    15783.81    16095.69    181.59 o 
   5   8   1      159.89      196.05     21.16 o 
   6   8   1     1622.89     1684.42     42.01 o 
   7   8   1        4.65       12.92     11.65 o 
   8   8   1     3765.55     3933.08     90.53 o 
   9   8   1      396.37      386.75     55.30 o 
   1   9   1     2716.57     2685.78     34.19 o 
   2   9   1     2158.47     2131.07     20.94 o 
   3   9   1      661.11      633.81     13.35 o 
   4   9   1      683.24      653.28     19.21 o 
   5   9   1     3197.43     3232.99     49.74 o 
   6   9   1      670.47      723.08     35.50 o 
   7   9   1      365.62      410.98     43.17 o 
   8   9   1     4005.87     4202.92     85.33 o 
   9   9   1      132.16       99.19     17.31 o 
   0  10   1     4002.32     4208.42     91.09 o 
   1  10   1      103.34       89.39     15.05 o 
   2  10   1    10043.77     9997.05    103.88 o 
   3  10   1      649.82      586.33     13.85 o 
   4  10   1      603.67      533.06     25.62 o 
   5  10   1        3.46        1.21     11.66 o 
   6  10   1       37.60       31.68     12.78 o 
   7  10   1       71.33       61.12     16.58 o 
   8  10   1      447.22      303.34     42.22 o 
   1  11   1        4.15        0.32      9.82 o 
   2  11   1     1965.91     2081.02     33.11 o 
   3  11   1      193.87      192.40     23.86 o 
   4  11   1       30.23       28.01     13.95 o 
   5  11   1       43.02       36.33     12.07 o 
   6  11   1      806.74      729.89     41.24 o 
   7  11   1      435.78      340.50     51.52 o 
   0  12   1      916.71      928.31     48.11 o 
   1  12   1     1107.47     1106.42     37.55 o 
   2  12   1     1109.47     1149.06     33.65 o 
   3  12   1      738.65      689.59     28.48 o 
   4  12   1     3125.68     3190.46     81.28 o 
   5  12   1       79.27       86.99     22.96 o 
   6  12   1      318.74      290.49     44.19 o 
   7  12   1        4.83       20.06     19.22 o 
   1  13   1      205.09      176.75     25.80 o 
   2  13   1      117.97      109.80     19.38 o 
   3  13   1      582.07      563.70     44.37 o 
   4  13   1      825.69      793.14     31.48 o 
   5  13   1     1353.96     1324.14     72.85 o 
   6  13   1      769.11      738.82     58.91 o 
   0  14   1     2260.09     2478.16     73.77 o 
   1  14   1       37.85       13.84     18.25 o 
   2  14   1     3639.26     3725.71     78.76 o 
   3  14   1      520.34      407.39     67.34 o 
   4  14   1     1204.12     1146.60     54.40 o 
   1  15   1      292.98      233.38     39.26 o 
   2  15   1     1037.65     1093.26     47.80 o 
   1   0   2    15872.94    16307.03    129.73 o 
   2   0   2    12501.83    11888.95     72.90 o 
   3   0   2    14223.87    14322.25    186.80 o 
   4   0   2    19398.80    19543.84    424.81 o 
   5   0   2      804.96      709.19     49.27 o 
   6   0   2     7024.74     6638.12    145.86 o 
   7   0   2      770.91      765.55    184.10 o 
   8   0   2     5490.68     5987.87    181.81 o 
   9   0   2     2061.44     1958.38     98.57 o 
  10   0   2       31.05       60.69     36.01 o 
  11   0   2      156.39       90.47     78.61 o 
   1   1   2     2975.68     2914.45     29.30 o 
   2   1   2     3054.83     3334.67     35.78 o 
   3   1   2    29290.84    28947.57    135.21 o 
   4   1   2     2281.38     2374.05     25.30 o 
   5   1   2     6653.67     7081.78    139.53 o 
   6   1   2     2537.07     2756.97     76.70 o 
   7   1   2     4793.29     4940.44    101.61 o 
   8   1   2     2250.89     2238.58     67.84 o 
   9   1   2      730.13      793.94    114.10 o 
  10   1   2     3730.50     3909.46    129.29 o 
  11   1   2      322.63      362.61     72.46 o 
   0   2   2     2501.68     2336.67     13.32 o 
   1   2   2       66.65       86.07      5.76 o 
   2   2   2     6880.53     7077.68     60.13 o 
   3   2   2      921.79      856.51     12.37 o 
   4   2   2     1550.81     1422.03     27.87 o 
   5   2   2      902.66      834.24     43.63 o 
   6   2   2       38.48       62.22     26.37 o 
   7   2   2        7.08       24.03     30.23 o 
   8   2   2       28.71       25.17     29.07 o 
   9   2   2       60.93       46.24     17.99 o 
  10   2   2     1922.72     1879.97     79.75 o 
  11   2   2     1719.68     1767.01     83.05 o 
   1   3   2      410.03      430.37      5.70 o 
   2   3   2     2040.24     2072.69     17.01 o 
   3   3   2     1057.99     1046.58     16.22 o 
   4   3   2      585.13      602.80     18.26 o 
   5   3   2       10.51       45.59     14.71 o 
   6   3   2      800.31      877.45     49.89 o 
   7   3   2      689.24      723.64    105.76 o 
   8   3   2      315.68      385.19     70.69 o 
   9   3   2      262.16      288.06     55.93 o 
  10   3   2        0.55       30.87     33.40 o 
  11   3   2        0.57        1.18     36.31 o 
   0   4   2     4993.17     4845.80     55.26 o 
   1   4   2     3770.19     3728.85     23.67 o 
   2   4   2     6134.01     5739.77     40.06 o 
   3   4   2      221.42      226.07     18.49 o 
   4   4   2    24443.78    24718.72    283.96 o 
   5   4   2     3287.95     3198.26     58.10 o 
   6   4   2      975.89      943.05     33.18 o 
   7   4   2      234.62      191.81     55.10 o 
   8   4   2     1285.71     1192.98     75.54 o 
   9   4   2       13.87       66.71     33.70 o 
  10   4   2      308.32      372.14     67.49 o 
   1   5   2    14404.23    13607.68    101.32 o 
   2   5   2      643.87      717.91      8.00 o 
   3   5   2    14443.27    14290.03    146.76 o 
   4   5   2      893.50      800.05     15.43 o 
   5   5   2    11363.36    11642.26    121.89 o 
   6   5   2     2596.85     2617.65     61.82 o 
   7   5   2      812.11      840.61     42.61 o 
   8   5   2      127.03      143.74     29.17 o 
   9   5   2      310.99      338.35     46.71 o 
  10   5   2      746.66      736.61     99.14 o 
   0   6   2    17958.99    16337.78    172.79 o 
   1   6   2     5396.74     5643.00     48.30 o 
   2   6   2    15201.69    15262.39    142.23 o 
   3   6   2     5526.64     5964.92     42.39 o 
   4   6   2     1539.99     1449.07     21.66 o 
   5   6   2      800.40      805.48     27.48 o 
   6   6   2    18263.44    18877.69    324.73 o 
   7   6   2     1830.53     1825.07     49.60 o 
   8   6   2     1577.78     1579.92     56.50 o 
   9   6   2     2433.07     2472.31     77.88 o 
  10   6   2      183.63      165.50     39.87 o 
   1   7   2     3349.74     3326.52     33.28 o 
   2   7   2      515.85      539.88      9.04 o 
   3   7   2     1017.40      954.38     12.76 o 
   4   7   2     5212.77     5525.37     50.48 o 
   5   7   2     2302.49     2286.04     35.17 o 
   6   7   2      153.50      143.22     23.18 o 
   7   7   2     2124.88     2098.24     57.34 o 
   8   7   2      554.39      541.27     70.11 o 
   9   7   2      771.29      751.06     88.58 o 
  10   7   2      413.33      298.28     49.87 o 
   0   8   2      754.04      792.95     21.84 o 
   1   8   2     2703.33     2730.29     24.41 o 
   2   8   2        4.10       10.38      5.00 o 
   3   8   2      355.32      328.87     16.08 o 
   4   8   2     2455.71     2352.70     33.87 o 
   5   8   2     3999.17     4228.90     60.06 o 
   6   8   2        4.19       14.45     15.53 o 
   7   8   2        4.64       26.37     14.53 o 
   8   8   2       94.08      121.94     23.78 o 
   9   8   2       63.65       86.12     23.37 o 
   1   9   2      186.70      162.76      9.11 o 
   2   9   2      142.59      110.41     12.31 o 
   3   9   2     1463.94     1487.31     21.34 o 
   4   9   2        8.38        3.13      7.35 o 
   5   9   2      550.18      583.22     43.88 o 
   6   9   2       74.40       81.40     15.38 o 
   7   9   2      417.29      398.99     45.05 o 
   8   9   2       11.05       45.30     16.41 o 
   9   9   2      487.80      396.38     60.18 o 
   0  10   2     1696.09     1660.82     37.82 o 
   1  10   2     1110.97     1101.08     16.16 o 
   2  10   2     9325.50     9601.55    105.22 o 
   3  10   2       40.97       15.42      5.36 o 
   4  10   2     3429.03     3396.50     54.31 o 
   5  10   2     1420.16     1444.74     29.26 o 
   6  10   2     1771.25     1814.41     40.14 o 
   7  10   2      409.96      336.07     37.77 o 
   8  10   2      190.50      178.12     30.26 o 
   1  11   2    10976.34    11392.76    137.55 o 
   2  11   2       37.74       33.50      7.25 o 
   3  11   2      913.34      919.94     26.67 o 
   4  11   2      144.31      122.32     17.85 o 
   5  11   2     1834.29     1917.69     60.00 o 
   6  11   2      258.30      231.95     36.04 o 
   7  11   2      426.93      318.44     52.47 o 
   0  12   2    13874.65    15460.35    289.12 o 
   1  12   2        1.01        6.75     16.31 o 
   2  12   2      768.82      738.49     51.33 o 
   3  12   2        8.18       13.39     13.67 o 
   4  12   2     1578.69     1504.38     42.15 o 
   5  12   2        9.86       26.33     17.54 o 
   6  12   2     1501.99     1421.36     48.67 o 
   7  12   2      317.04      226.44     43.80 o 
   1  13   2      517.40      446.91     59.50 o 
   2  13   2      391.44      321.45     33.56 o 
   3  13   2      174.50      113.77     21.34 o 
   4  13   2     1153.64     1180.35     49.91 o 
   5  13   2      145.24      127.14     27.41 o 
   6  13   2       37.46       30.15     16.97 o 
   0  14   2       61.64       66.85     30.45 o 
   1  14   2     1113.85     1095.11     46.44 o 
   2  14   2      170.61      139.82     23.07 o 
   3  14   2      134.16       70.88     27.19 o 
   4  14   2        1.49       -4.26     23.04 o 
   1  15   2      312.00      289.16     54.66 o 
   2  15   2        2.95        6.43     29.51 o 
   1   1   3    14403.22    13793.78     74.95 o 
   2   1   3    18003.28    17768.75    113.04 o 
   3   1   3    16088.76    15132.11    113.83 o 
   4   1   3       23.46       24.24     11.09 o 
   5   1   3     2729.86     2617.40     50.48 o 
   6   1   3     1186.36     1279.73     43.94 o 
   7   1   3       26.39       49.07     22.55 o 
   8   1   3      209.19      191.45     49.30 o 
   9   1   3     4730.99     4929.79    113.61 o 
  10   1   3       69.14      117.96     34.26 o 
  11   1   3      157.74      160.05     54.71 o 
   0   2   3      978.94     1032.46     10.47 o 
   1   2   3     5818.89     5723.78     27.58 o 
   2   2   3    62436.25    67550.16    541.67 o 
   3   2   3       41.97       42.76      6.88 o 
   4   2   3      220.91      312.23     21.04 o 
   5   2   3     4635.37     4942.51     68.16 o 
   6   2   3     1639.84     1607.25     53.99 o 
   7   2   3     4774.94     5063.78    102.95 o 
   8   2   3     3313.56     3420.86     83.07 o 
   9   2   3      450.78      436.88     70.17 o 
  10   2   3      476.55      415.48     81.68 o 
  11   2   3      558.56      568.32    101.16 o 
   2   3   3     4874.47     4940.25     30.32 o 
   3   3   3     3479.54     3280.84     23.06 o 
   4   3   3        9.82       13.83      8.84 o 
   5   3   3     9923.56    10192.35    147.12 o 
   6   3   3     5671.90     6137.48    103.84 o 
   7   3   3    19168.86    20336.36    467.31 o 
   8   3   3      575.98      608.35     88.51 o 
   9   3   3     1654.74     1675.14    112.96 o 
  10   3   3       39.67       19.24     28.32 o 
  11   3   3       83.26      128.02     51.29 o 
   0   4   3     2429.74     2156.93     13.87 o 
   1   4   3     1446.82     1529.66     14.08 o 
   2   4   3     1449.36     1294.25     14.63 o 
   3   4   3     1227.36     1380.05     25.73 o 
   4   4   3     9453.59     9241.27    142.16 o 
   5   4   3     2040.45     2162.82     33.95 o 
   6   4   3     1247.33     1230.71     23.70 o 
   7   4   3     1014.91     1068.75     41.12 o 
   8   4   3     2186.67     2191.95     75.35 o 
   9   4   3     1430.45     1427.14     57.52 o 
  10   4   3       21.75       16.89     26.00 o 
   1   5   3      612.80      608.43      8.61 o 
   2   5   3     1632.31     1690.41     11.71 o 
   3   5   3    20369.04    20671.07    132.04 o 
   4   5   3      335.74      349.49     19.66 o 
   5   5   3      686.49      708.26     22.75 o 
   6   5   3       27.40       21.54     11.62 o 
   7   5   3      774.89      847.01     78.14 o 
   8   5   3       41.05       45.85     18.55 o 
   9   5   3      261.43      258.13     42.75 o 
  10   5   3       53.98       51.67     20.05 o 
   0   6   3      134.55      161.02     20.36 o 
   1   6   3     3610.89     4021.12     28.86 o 
   2   6   3        6.27        7.66      3.94 o 
   3   6   3      130.94      106.95     11.01 o 
   4   6   3      476.02      440.12     22.62 o 
   5   6   3     1699.69     1681.20     64.30 o 
   6   6   3      305.30      314.73     36.33 o 
   7   6   3        1.13       21.14     18.66 o 
   8   6   3       13.87       55.17     18.01 o 
   9   6   3        7.40       29.08     23.97 o 
  10   6   3      799.60      646.47     98.75 o 
   1   7   3     6082.37     5984.38     44.11 o 
   2   7   3      197.44      216.78      8.86 o 
   3   7   3    13097.66    12539.51    125.07 o 
   4   7   3       46.98       54.33     10.12 o 
   5   7   3     4363.53     4424.11     71.31 o 
   6   7   3        4.66       14.18     13.10 o 
   7   7   3     1235.26     1193.34     35.45 o 
   8   7   3      817.53      783.52     54.94 o 
   9   7   3     3597.00     3764.52    111.35 o 
  10   7   3      843.26      816.87     65.32 o 
   0   8   3    14585.81    14875.17    146.58 o 
   1   8   3      562.28      556.73     13.08 o 
   2   8   3     3409.31     3401.67     40.10 o 
   3   8   3       38.18       39.61      7.44 o 
   4   8   3     4485.31     4517.73     61.49 o 
   5   8   3     2042.65     2090.58     42.42 o 
   6   8   3      208.66      197.54     22.18 o 
   7   8   3     2655.72     2659.33     55.54 o 
   8   8   3      158.23      132.14     22.31 o 
   9   8   3      134.11      160.65     28.70 o 
   1   9   3    13169.85    13320.26    145.34 o 
   2   9   3       30.02       22.35      6.81 o 
   3   9   3     1820.87     1692.97     29.17 o 
   4   9   3       48.59       51.06      9.98 o 
   5   9   3     3962.28     4063.33     64.01 o 
   6   9   3      160.08      143.29     21.24 o 
   7   9   3     8838.49     9752.79    227.31 o 
   8   9   3      869.38      703.17     86.24 o 
   9   9   3      535.04      453.61     56.77 o 
   0  10   3     1108.78     1109.25     24.86 o 
   1  10   3      294.33      284.26     14.69 o 
   2  10   3      276.05      264.97     13.97 o 
   3  10   3     1988.31     2008.86     31.22 o 
   4  10   3      291.91      270.10     20.57 o 
   5  10   3      593.80      547.83     28.65 o 
   6  10   3      430.97      325.95     41.35 o 
   7  10   3      868.02      851.07     37.69 o 
   8  10   3        5.72       23.58     20.81 o 
   1  11   3     3414.81     3732.04     50.57 o 
   2  11   3       78.68       87.05     14.76 o 
   3  11   3     2797.94     2828.91     46.38 o 
   4  11   3      114.70       70.33     17.49 o 
   5  11   3       16.39       37.25     10.75 o 
   6  11   3        5.09       16.82     15.95 o 
   7  11   3      594.19      601.29     80.27 o 
   0  12   3      569.82      562.05     36.79 o 
   1  12   3     1016.71     1049.16     32.66 o 
   2  12   3       21.59       27.52     12.89 o 
   3  12   3       16.94        1.65     16.36 o 
   4  12   3      832.21      841.51     43.97 o 
   5  12   3       83.44       68.87     17.69 o 
   6  12   3      787.45      782.12     64.10 o 
   7  12   3       52.37       44.89     21.37 o 
   1  13   3     3005.70     3124.39     68.08 o 
   2  13   3      601.35      628.61     59.29 o 
   3  13   3     6281.48     6998.86    132.93 o 
   4  13   3      663.01      507.35     75.87 o 
   5  13   3     1531.43     1661.11     45.08 o 
   6  13   3      171.31       71.18     24.88 o 
   0  14   3       31.41       16.86     23.18 o 
   1  14   3      137.60      136.38     20.79 o 
   2  14   3     1114.91     1186.72     46.03 o 
   3  14   3        7.69        9.97     19.04 o 
   4  14   3     1045.42     1165.63     66.96 o 
   1  15   3     2296.58     2446.77     70.81 o 
   2  15   3      120.02       65.02     36.02 o 
   0   0   4    14118.84    12892.65    172.96 o 
   1   0   4    14614.55    14150.47    158.34 o 
   2   0   4     1426.31     1508.84     16.44 o 
   3   0   4     9023.47     9064.64    131.40 o 
   4   0   4     9685.60     9950.10    247.08 o 
   5   0   4      692.55      730.29    162.11 o 
   6   0   4      566.99      776.30    186.04 o 
   7   0   4     4149.91     4540.15    136.34 o 
   8   0   4       94.71       64.79     53.32 o 
   9   0   4    10921.15    11635.33    340.30 o 
  10   0   4       10.58       31.32     65.26 o 
  11   0   4       29.85       45.52     44.48 o 
   1   1   4    41715.76    41916.53    279.96 o 
   2   1   4     4507.06     4457.70     32.88 o 
   3   1   4    10342.43     9565.52     50.60 o 
   4   1   4      620.94      708.93     21.40 o 
   5   1   4    24230.86    24423.34    267.42 o 
   6   1   4      126.61      189.93     36.41 o 
   7   1   4     3638.87     3505.37    110.20 o 
   8   1   4        3.21       20.03     36.54 o 
   9   1   4     3741.34     3784.45    108.97 o 
  10   1   4      237.00      191.17     65.26 o 
  11   1   4     2704.69     2819.28    107.30 o 
   0   2   4    25770.53    25373.29    497.03 o 
   1   2   4    35004.39    34165.42    229.73 o 
   2   2   4    15399.72    15424.62     96.21 o 
   3   2   4     1928.41     2087.89     20.42 o 
   4   2   4     1168.35     1218.71     16.87 o 
   5   2   4    17865.50    18241.11    204.16 o 
   6   2   4        6.73       24.88     18.47 o 
   7   2   4      266.69      287.94     68.53 o 
   8   2   4      495.16      490.57     82.32 o 
   9   2   4       55.83      104.83     35.04 o 
  10   2   4      410.36      376.57     67.26 o 
  11   2   4       38.58       51.54     45.79 o 
   1   3   4      829.97      740.48      9.75 o 
   2   3   4     2005.93     2126.20     14.00 o 
   3   3   4     9408.89     9452.66     83.31 o 
   4   3   4     7330.17     7965.56     73.25 o 
   5   3   4     1553.73     1513.69     48.64 o 
   6   3   4      311.39      303.04     23.75 o 
   7   3   4      272.84      309.50     43.69 o 
   8   3   4       72.72       37.96     26.04 o 
   9   3   4      164.02      161.29     31.82 o 
  10   3   4       18.16       30.67     53.85 o 
  11   3   4      203.92      199.74     39.98 o 
   0   4   4     2034.70     2038.24     27.62 o 
   1   4   4     2646.59     2425.06     21.06 o 
   2   4   4     1527.31     1646.72     17.18 o 
   3   4   4     1477.13     1492.95     19.10 o 
   4   4   4     1007.90     1113.41     19.07 o 
   5   4   4     2315.46     2443.46     64.71 o 
   6   4   4      711.75      670.74     26.02 o 
   7   4   4       17.35       23.79     22.04 o 
   8   4   4      530.46      567.32     44.07 o 
   9   4   4      627.84      669.95     47.67 o 
  10   4   4      222.89      172.35     41.91 o 
   1   5   4    39531.45    38492.58    241.11 o 
   2   5   4        0.48       11.00      4.16 o 
   3   5   4    21377.92    20911.71    132.25 o 
   4   5   4     1588.65     1711.27     30.17 o 
   5   5   4    17199.00    17213.85    183.52 o 
   6   5   4        4.12        1.78     19.22 o 
   7   5   4     5808.16     6086.53    192.33 o 
   8   5   4       35.34       26.20     28.05 o 
   9   5   4     2320.82     2335.04     72.35 o 
  10   5   4       42.11       49.24     31.11 o 
   0   6   4      640.37      658.74     17.14 o 
   1   6   4      840.50      779.45     15.50 o 
   2   6   4      905.91      931.36     12.49 o 
   3   6   4     1053.58     1082.74     16.00 o 
   4   6   4      267.83      274.39     29.09 o 
   5   6   4       52.69       34.46     24.43 o 
   6   6   4     1255.05     1230.50     34.71 o 
   7   6   4     2545.49     2638.24     59.32 o 
   8   6   4       10.22       19.20     18.48 o 
   9   6   4     3138.70     3257.91     84.19 o 
  10   6   4      344.43      238.04     47.45 o 
   1   7   4    17105.59    17139.57    143.87 o 
   2   7   4      950.32      959.20     13.02 o 
   3   7   4     8301.68     8173.16     76.61 o 
   4   7   4      136.38      100.57     15.51 o 
   5   7   4     6236.65     6432.40     83.82 o 
   6   7   4      615.42      571.63     65.37 o 
   7   7   4      740.82      746.76     42.34 o 
   8   7   4       40.75       45.50     19.08 o 
   9   7   4      862.37      893.57     78.52 o 
  10   7   4       78.80      100.09     26.54 o 
   0   8   4      448.83      428.29     14.80 o 
   1   8   4     1993.08     2050.72     31.58 o 
   2   8   4       63.35       52.10      8.09 o 
   3   8   4       74.43       61.28      8.24 o 
   4   8   4      285.73      305.03     30.14 o 
   5   8   4     3388.36     3359.80     50.48 o 
   6   8   4      236.04      219.76     27.35 o 
   7   8   4      381.43      409.96     41.55 o 
   8   8   4       10.73       28.71     16.98 o 
   9   8   4       45.32       62.73     16.71 o 
   1   9   4     1901.61     1878.71     27.42 o 
   2   9   4       64.83       66.18      8.22 o 
   3   9   4     3372.27     3402.35     38.48 o 
   4   9   4      273.99      305.93     30.17 o 
   5   9   4     1433.93     1423.23     27.48 o 
   6   9   4      357.80      337.31     37.16 o 
   7   9   4       18.41       17.37     14.89 o 
   8   9   4      200.02      177.47     27.01 o 
   9   9   4     1106.91     1202.08     78.78 o 
   0  10   4     1383.46     1378.11     36.58 o 
   1  10   4       51.72       48.53      8.31 o 
   2  10   4       25.50       32.07      5.61 o 
   3  10   4      374.26      399.42     23.73 o 
   4  10   4      763.45      774.61     27.50 o 
   5  10   4     1065.80     1250.07     29.76 o 
   6  10   4      814.76      686.94     39.21 o 
   7  10   4       22.73       20.39     10.81 o 
   8  10   4       20.49       14.14     21.76 o 
   1  11   4     4434.17     4631.32     65.45 o 
   2  11   4      181.57      147.87     20.61 o 
   3  11   4    11538.46    11644.93    208.65 o 
   4  11   4        9.68       10.94     12.43 o 
   5  11   4     5467.97     5684.75    102.53 o 
   6  11   4      113.09       87.77     18.58 o 
   7  11   4     2099.40     2341.97     69.46 o 
   0  12   4      173.45      134.56     27.18 o 
   1  12   4     2322.95     2360.29     50.44 o 
   2  12   4      135.38      123.29     18.62 o 
   3  12   4      401.20      390.17     47.46 o 
   4  12   4      205.14      222.86     30.24 o 
   5  12   4       10.72       25.28     16.94 o 
   6  12   4      236.95      203.69     34.10 o 
   1  13   4     2100.01     2011.77     49.79 o 
   2  13   4       13.89       28.55     12.52 o 
   3  13   4      613.22      483.25     76.70 o 
   4  13   4      102.81       40.58     17.47 o 
   5  13   4       38.60        2.74     20.05 o 
   0  14   4       14.84       35.14     26.97 o 
   1  14   4      829.76      737.60    122.08 o 
   2  14   4      246.25      175.53     36.47 o 
   3  14   4      569.55      516.45     87.57 o 
   4  14   4        4.01       18.09     22.46 o 
   1  15   4      397.14      389.16     74.79 o 
   1   1   5     2546.93     2429.71     15.10 o 
   2   1   5    12896.82    12488.09     90.79 o 
   3   1   5    19469.56    18981.89    181.67 o 
   4   1   5      652.62      655.64     19.42 o 
   5   1   5    11336.04    11725.96    219.52 o 
   6   1   5     1635.92     1642.61     52.51 o 
   7   1   5     1509.62     1441.66     54.64 o 
   8   1   5      725.41      758.69    143.30 o 
   9   1   5     1802.07     1880.80    104.50 o 
  10   1   5       19.09       72.09     35.88 o 
  11   1   5      245.18      226.67     82.77 o 
   0   2   5     6257.66     5217.76    230.70 o 
   1   2   5     8077.92     7744.25     35.79 o 
   2   2   5     4686.72     4577.38     40.11 o 
   3   2   5     4732.08     5037.59     38.58 o 
   4   2   5      313.65      361.52     12.78 o 
   5   2   5      628.43      554.10     44.30 o 
   6   2   5        9.29       43.02     16.13 o 
   7   2   5     2545.01     2474.29     98.38 o 
   8   2   5     1985.43     1906.17     96.91 o 
   9   2   5      846.74      756.78    103.49 o 
  10   2   5       53.05       22.86     45.35 o 
  11   2   5     1757.45     1693.29    133.80 o 
   1   3   5    77780.59    82040.48    267.34 o 
   2   3   5     6773.49     6776.02     58.33 o 
   3   3   5    29723.14    29674.32    135.97 o 
   4   3   5     8071.59     8460.70     93.20 o 
   5   3   5    20566.00    20454.65    255.93 o 
   6   3   5        1.65        4.02     14.65 o 
   7   3   5     8274.23     8201.27    146.30 o 
   8   3   5      295.10      368.91     47.33 o 
   9   3   5      239.60      222.18     47.79 o 
  10   3   5       11.88       14.19     43.45 o 
   0   4   5      619.81      618.72     12.98 o 
   1   4   5       87.28      124.64      7.42 o 
   2   4   5     5826.83     6224.25     43.45 o 
   3   4   5       10.67       13.39      6.38 o 
   4   4   5      932.24      897.79     14.25 o 
   5   4   5      172.74      193.63     15.61 o 
   6   4   5       44.51       36.52     11.24 o 
   7   4   5      192.11      199.84     29.51 o 
   8   4   5        8.20       -4.66     34.58 o 
   9   4   5     2218.40     2176.28     70.82 o 
  10   4   5      224.84      149.57     44.47 o 
   1   5   5      186.17      176.63      6.47 o 
   2   5   5     7337.53     7694.14     64.60 o 
   3   5   5    12759.81    12756.14     86.23 o 
   4   5   5       70.12       55.37     10.85 o 
   5   5   5      464.56      456.19     44.43 o 
   6   5   5       54.33       45.36     15.10 o 
   7   5   5      137.34      110.12     20.34 o 
   8   5   5       87.26       82.66     21.40 o 
   9   5   5      748.64      805.54     57.56 o 
  10   5   5        8.58       10.12     28.37 o 
   0   6   5     2439.32     2851.58     46.46 o 
   1   6   5     1221.12     1304.03     15.98 o 
   2   6   5      846.00     1040.78     12.19 o 
   3   6   5       33.94       28.83      5.78 o 
   4   6   5     2053.04     2250.65     34.18 o 
   5   6   5       69.92       81.31     17.96 o 
   6   6   5      170.82      177.62     26.99 o 
   7   6   5       10.84       34.82     18.13 o 
   8   6   5        0.65       17.31     23.98 o 
   9   6   5        5.22       13.57     37.45 o 
  10   6   5       15.75       12.66     32.49 o 
   1   7   5     3473.56     3147.51     36.36 o 
   2   7   5      213.73      311.59     11.36 o 
   3   7   5    23275.75    23393.17    252.25 o 
   4   7   5     1873.04     1832.97     32.59 o 
   5   7   5     4237.20     4350.97     93.07 o 
   6   7   5        4.31       14.98     20.68 o 
   7   7   5     3056.63     3072.70     57.77 o 
   8   7   5      459.13      433.94     59.62 o 
   9   7   5     2015.32     2114.39     60.17 o 
   0   8   5     1329.28     1616.37     28.46 o 
   1   8   5     1262.06     1378.63     24.45 o 
   2   8   5     1044.59     1065.75     17.84 o 
   3   8   5      909.12      958.19     14.24 o 
   4   8   5      275.79      279.54     17.08 o 
   5   8   5     3796.81     4019.10     60.47 o 
   6   8   5     1390.06     1414.51     50.48 o 
   7   8   5     2605.59     2830.98     55.02 o 
   8   8   5       27.69       44.18     19.85 o 
   9   8   5      465.25      422.28     61.65 o 
   1   9   5    15450.48    15181.44    143.05 o 
   2   9   5      780.10      760.57     18.32 o 
   3   9   5     6539.33     6661.17     76.57 o 
   4   9   5       20.66       18.28     10.19 o 
   5   9   5     2536.63     2496.56     44.30 o 
   6   9   5       62.48       52.79     15.04 o 
   7   9   5     6242.31     6776.30    114.55 o 
   8   9   5      586.89      638.18     74.56 o 
   9   9   5     1541.81     1627.68     52.99 o 
   0  10   5     1222.86     1273.60     33.89 o 
   1  10   5      163.49      123.02     12.37 o 
   2  10   5      274.11      270.88     12.52 o 
   3  10   5       25.47       32.21     11.00 o 
   4  10   5       67.59       44.72      9.80 o 
   5  10   5       43.12       24.59     12.23 o 
   6  10   5      248.41      177.50     26.88 o 
   7  10   5     1364.53     1265.13     42.35 o 
   8  10   5      132.33      131.88     30.87 o 
   1  11   5       13.29        0.58     11.53 o 
   2  11   5      426.27      450.84     28.30 o 
   3  11   5      685.55      626.42     31.83 o 
   4  11   5     1053.73      973.29     27.61 o 
   5  11   5       23.84       23.21     11.82 o 
   6  11   5      125.40      112.98     22.25 o 
   7  11   5      613.86      471.40     65.27 o 
   0  12   5      416.51      389.26     66.82 o 
   1  12   5      495.73      446.96     47.48 o 
   2  12   5      470.14      501.56     33.08 o 
   3  12   5       11.58        8.62     10.80 o 
   4  12   5       53.50       33.57     15.30 o 
   5  12   5      439.33      357.86     53.97 o 
   6  12   5        0.95       15.18     19.45 o 
   1  13   5     3642.38     3871.84     98.08 o 
   2  13   5      812.94      829.63     46.39 o 
   3  13   5     3928.37     4176.32    137.94 o 
   4  13   5       16.45       23.14     17.82 o 
   5  13   5     1299.79     1345.47     59.66 o 
   0  14   5      525.49      480.19    114.59 o 
   1  14   5       49.62       33.93     24.43 o 
   2  14   5       26.41       39.43     16.31 o 
   3  14   5      338.79      188.09     49.62 o 
   4  14   5      348.04      258.21     61.33 o 
   1  15   5     1186.68     1201.27     92.45 o 
   0   0   6    13290.95    11080.79    440.71 o 
   1   0   6      201.93      164.00     13.50 o 
   2   0   6    16135.92    14999.99    136.32 o 
   3   0   6      237.23      249.66     20.13 o 
   4   0   6     2815.63     2778.82     55.36 o 
   5   0   6     3399.42     3639.43     71.84 o 
   6   0   6    21748.38    22927.31    465.25 o 
   7   0   6     4767.10     4669.56    363.06 o 
   8   0   6     3199.30     3541.25    167.08 o 
   9   0   6     2625.68     2716.52    131.44 o 
  10   0   6      538.59      293.15     77.41 o 
  11   0   6      332.06      215.80     87.87 o 
   1   1   6    36339.21    35382.69    193.24 o 
   2   1   6       82.90       99.77      7.63 o 
   3   1   6    14048.00    13882.54    113.78 o 
   4   1   6      580.05      658.58     17.89 o 
   5   1   6     5764.19     5367.31     68.21 o 
   6   1   6        4.01       13.38     13.27 o 
   7   1   6     6974.81     6803.21    143.07 o 
   8   1   6      333.68      364.34     58.17 o 
   9   1   6     1144.35     1040.17    186.55 o 
  10   1   6       73.61       42.04     47.63 o 
  11   1   6      897.15      681.96    161.35 o 
   0   2   6       77.28       70.04     12.22 o 
   1   2   6      916.65      948.48      8.98 o 
   2   2   6    12834.85    12737.66     82.66 o 
   3   2   6     2671.07     2779.24     29.75 o 
   4   2   6     9974.41    10081.38     95.86 o 
   5   2   6     1528.74     1437.66     27.87 o 
   6   2   6      310.32      306.67     15.59 o 
   7   2   6      295.51      275.84     31.75 o 
   8   2   6       16.26       31.52     24.15 o 
   9   2   6       91.49      121.94     35.31 o 
  10   2   6       77.18      104.70     41.67 o 
  11   2   6      711.49      506.11    135.08 o 
   1   3   6     5365.54     5290.69     42.63 o 
   2   3   6      627.64      700.61     11.04 o 
   3   3   6      134.53      154.45     10.25 o 
   4   3   6     2991.66     3095.00     45.96 o 
   5   3   6     1257.75     1277.10     34.11 o 
   6   3   6       21.06       18.95      8.71 o 
   7   3   6     1181.81     1188.84     39.84 o 
   8   3   6      130.51      118.99     27.75 o 
   9   3   6       23.44       30.77     19.60 o 
  10   3   6       45.74        5.46     38.88 o 
   0   4   6     1366.12     1410.08     17.23 o 
   1   4   6     1056.44     1196.30     12.61 o 
   2   4   6     9272.09     8870.30     84.44 o 
   3   4   6       88.96      102.93      9.77 o 
   4   4   6     3920.14     3536.55     45.91 o 
   5   4   6     3687.42     3822.87     52.30 o 
   6   4   6       14.66       10.49     21.83 o 
   7   4   6     2474.96     2451.47     60.68 o 
   8   4   6      355.78      340.39     44.61 o 
   9   4   6      107.46       81.66     28.04 o 
  10   4   6     2296.29     2337.45     75.76 o 
   1   5   6    14481.67    13558.97    101.87 o 
   2   5   6     5090.48     5848.49     37.75 o 
   3   5   6    11732.32    11513.40    108.64 o 
   4   5   6       74.49       69.90     12.19 o 
   5   5   6    11924.19    12352.59    167.50 o 
   6   5   6     1325.87     1325.01     28.50 o 
   7   5   6     4463.09     4576.21     83.92 o 
   8   5   6      256.87      258.28     40.30 o 
   9   5   6     1803.69     1853.35     74.87 o 
  10   5   6       45.56       44.84     33.74 o 
   0   6   6    45305.91    48683.11   1413.18 o 
   1   6   6       30.67       27.95      4.83 o 
   2   6   6     1528.40     1388.81     21.23 o 
   3   6   6     5080.04     5566.44     52.70 o 
   4   6   6       44.22       58.14     10.39 o 
   5   6   6      758.56      791.71     29.33 o 
   6   6   6     7900.18     8353.23    126.37 o 
   7   6   6     1170.45     1141.28     38.44 o 
   8   6   6     2674.13     2711.45     77.67 o 
   9   6   6     2277.90     2417.70     98.12 o 
  10   6   6       34.40       51.41     36.31 o 
   1   7   6     4773.18     4543.19     49.71 o 
   2   7   6      455.97      471.53      9.70 o 
   3   7   6     5833.65     5789.51     77.44 o 
   4   7   6      209.73      229.01     23.81 o 
   5   7   6     4489.17     4567.97     73.77 o 
   6   7   6      124.72      141.49     22.42 o 
   7   7   6      926.80      959.55     39.54 o 
   8   7   6      161.22      141.13     27.39 o 
   9   7   6      292.40      235.51     44.11 o 
   0   8   6     3034.99     3211.40     56.99 o 
   1   8   6       89.94       69.12      8.10 o 
   2   8   6     1293.66     1280.61     15.84 o 
   3   8   6      486.85      500.02     15.52 o 
   4   8   6     4074.47     4016.36     50.92 o 
   5   8   6     1988.38     1875.37     33.99 o 
   6   8   6     1218.82     1322.40     38.23 o 
   7   8   6      155.39      128.34     20.88 o 
   8   8   6      380.28      363.30     41.01 o 
   9   8   6      128.04       82.78     19.48 o 
   1   9   6     3397.56     3336.53     55.24 o 
   2   9   6      261.10      241.10     22.34 o 
   3   9   6     4633.56     4716.99     52.22 o 
   4   9   6     1443.48     1497.69     28.32 o 
   5   9   6       14.72       21.46     12.23 o 
   6   9   6      658.33      606.37     44.56 o 
   7   9   6      207.43      183.15     26.07 o 
   8   9   6       11.02       18.12     20.10 o 
   0  10   6     1282.63     1178.82     52.90 o 
   1  10   6      282.30      242.02     23.85 o 
   2  10   6      684.02      679.29     14.09 o 
   3  10   6       77.80       60.64     12.92 o 
   4  10   6     2698.76     2909.17     59.07 o 
   5  10   6      667.53      659.64     35.24 o 
   6  10   6      287.15      249.50     31.62 o 
   7  10   6      279.62      235.15     37.69 o 
   8  10   6      941.69      817.34     58.03 o 
   1  11   6     8565.92     9176.39    143.74 o 
   2  11   6        5.68        7.65     10.41 o 
   3  11   6     2664.41     2710.07     50.27 o 
   4  11   6        7.49        6.21     12.50 o 
   5  11   6     4177.80     4200.29     92.60 o 
   6  11   6      343.82      259.31     38.07 o 
   7  11   6     1145.78     1132.24     46.58 o 
   0  12   6     5765.35     6094.92    134.91 o 
   1  12   6       71.24       76.77     15.42 o 
   2  12   6      558.10      608.38     43.72 o 
   3  12   6      148.32      119.50     23.79 o 
   4  12   6       35.16       46.25     17.50 o 
   5  12   6      565.70      475.24     81.38 o 
   6  12   6     1500.08     1623.86     50.71 o 
   1  13   6     1140.50     1068.22     69.34 o 
   2  13   6       10.70       11.50     23.33 o 
   3  13   6      387.94      316.84     49.98 o 
   4  13   6      684.23      490.23    105.90 o 
   5  13   6      391.15      321.09     79.30 o 
   0  14   6     1779.46     1737.83    215.46 o 
   1  14   6      600.77      436.73     75.52 o 
   2  14   6        0.63       44.58     27.20 o 
   3  14   6       18.91       10.88     22.61 o 
   4  14   6      273.36      265.72     59.40 o 
   1   1   7     5044.50     4914.13     37.12 o 
   2   1   7     5346.12     5173.14     45.65 o 
   3   1   7     4021.64     4009.20     37.86 o 
   4   1   7      602.26      533.36     32.62 o 
   5   1   7     1218.78     1145.05     21.42 o 
   6   1   7      733.81      677.49     20.81 o 
   7   1   7      891.61      897.81     51.89 o 
   8   1   7       90.10       66.17     26.07 o 
   9   1   7      231.07      192.83     47.07 o 
  10   1   7     1389.51     1299.55    108.42 o 
   0   2   7    12434.89    11240.66     92.08 o 
   1   2   7      869.62      921.28     13.12 o 
   2   2   7    16917.14    15820.53     91.42 o 
   3   2   7      466.72      492.95     17.89 o 
   4   2   7    24109.57    24761.35    445.80 o 
   5   2   7      856.66      857.18     38.67 o 
   6   2   7     1940.93     1963.73     33.04 o 
   7   2   7     2609.89     2573.73     49.70 o 
   8   2   7     2357.62     2367.83     81.48 o 
   9   2   7      728.81      642.22    108.48 o 
  10   2   7     3416.87     3611.90    133.23 o 
   1   3   7    10979.57    10557.52    103.82 o 
   2   3   7    16857.34    16680.40    133.97 o 
   3   3   7    12899.68    12599.67    110.87 o 
   4   3   7      745.86      727.87     14.20 o 
   5   3   7     1592.10     1410.85     37.35 o 
   6   3   7      177.21      183.83     14.91 o 
   7   3   7     2669.42     2592.36     81.12 o 
   8   3   7     8608.60     9056.11    213.52 o 
   9   3   7     2544.64     2466.91     90.95 o 
  10   3   7      414.25      441.32     90.12 o 
   0   4   7      708.17      585.85     16.76 o 
   1   4   7      126.46       92.43     10.43 o 
   2   4   7     9816.59     9436.66     85.66 o 
   3   4   7      617.29      717.98     13.86 o 
   4   4   7     4233.84     4245.62     47.26 o 
   5   4   7     3369.67     3541.00     54.11 o 
   6   4   7     4761.63     4701.80     70.80 o 
   7   4   7     4436.37     4328.04    102.72 o 
   8   4   7     4035.70     4286.73     92.41 o 
   9   4   7       86.39       65.19     29.81 o 
  10   4   7     1158.68     1122.11     88.54 o 
   1   5   7     3318.47     3437.28     47.81 o 
   2   5   7      434.98      363.53      8.68 o 
   3   5   7      310.12      330.83     11.86 o 
   4   5   7      696.01      715.68     18.19 o 
   5   5   7      981.82      980.30     23.73 o 
   6   5   7     3511.26     3618.15     58.22 o 
   7   5   7     1394.85     1369.94     50.67 o 
   8   5   7      255.65      209.89     32.30 o 
   9   5   7        2.88       30.08     37.02 o 
  10   5   7       47.12       78.01     37.04 o 
   0   6   7     1267.13     1200.73     45.15 o 
   1   6   7       83.65       82.67      8.49 o 
   2   6   7      922.04      872.18     15.45 o 
   3   6   7       99.06      105.57     12.12 o 
   4   6   7     2032.16     2024.85     25.42 o 
   5   6   7     1025.93     1064.23     23.27 o 
   6   6   7       27.11       26.07     17.50 o 
   7   6   7       93.58       62.27     20.39 o 
   8   6   7      417.89      398.06     57.84 o 
   9   6   7        4.52       13.40     29.70 o 
  10   6   7      471.45      378.03     59.60 o 
   1   7   7     6985.50     6775.16     78.49 o 
   2   7   7     2868.77     2867.06     30.02 o 
   3   7   7      856.89      784.84     21.11 o 
   4   7   7      825.42      802.50     20.04 o 
   5   7   7     1976.74     1917.69     50.92 o 
   6   7   7       74.50       92.18     22.16 o 
   7   7   7     3075.96     2984.84     60.53 o 
   8   7   7        4.15       23.11     16.88 o 
   9   7   7      215.03      149.03     34.95 o 
   0   8   7    20146.90    19586.76    235.79 o 
   1   8   7        3.26        7.94      4.76 o 
   2   8   7    10573.84    10303.49    103.99 o 
   3   8   7      740.45      740.72     14.98 o 
   4   8   7     9430.70     9464.72    111.46 o 
   5   8   7      934.36      944.31     32.18 o 
   6   8   7     4623.40     4989.36     79.88 o 
   7   8   7      683.23      756.22     43.39 o 
   8   8   7       62.60       68.37     26.19 o 
   9   8   7      877.01      739.78    133.75 o 
   1   9   7     2023.08     2028.86     29.48 o 
   2   9   7     5831.93     6057.75     80.18 o 
   3   9   7     4955.64     5063.60     65.09 o 
   4   9   7      372.85      309.78     30.95 o 
   5   9   7     2682.17     2628.02     48.57 o 
   6   9   7      146.46      132.34     19.54 o 
   7   9   7      444.90      397.32     50.51 o 
   8   9   7     1382.58     1568.98     55.56 o 
   0  10   7       29.03       48.63     12.41 o 
   1  10   7      265.33      299.76     24.17 o 
   2  10   7     3294.46     3247.38     45.76 o 
   3  10   7     1158.45     1167.19     19.76 o 
   4  10   7     1499.54     1623.48     39.79 o 
   5  10   7      114.13      122.02     19.31 o 
   6  10   7      946.95      855.06     54.15 o 
   7  10   7      907.34      838.99     33.47 o 
   8  10   7      959.16      952.94     50.27 o 
   1  11   7       44.38       49.34     10.38 o 
   2  11   7     1108.58     1068.74     30.42 o 
   3  11   7      134.18      106.69     19.13 o 
   4  11   7      756.02      725.58     39.99 o 
   5  11   7        2.15       -1.88     19.71 o 
   6  11   7     1101.85     1112.84     61.93 o 
   7  11   7        0.10       20.75     35.93 o 
   0  12   7       19.32       34.48     19.87 o 
   1  12   7       12.46       11.94     12.92 o 
   2  12   7     1103.85     1135.44     44.11 o 
   3  12   7       22.69       19.44     14.41 o 
   4  12   7     1339.82     1424.67     72.33 o 
   5  12   7       32.79       50.18     20.14 o 
   6  12   7      555.04      559.90     86.77 o 
   1  13   7     1988.03     2154.05     62.79 o 
   2  13   7        1.90       15.50     26.02 o 
   3  13   7     1024.51     1019.52     69.64 o 
   4  13   7      783.11      664.60    138.13 o 
   5  13   7     1484.96     1738.01     65.86 o 
   0  14   7     2569.52     2610.26     98.06 o 
   1  14   7        5.02       23.26     30.73 o 
   2  14   7     2002.80     2003.15     55.46 o 
   3  14   7      261.91      184.00     41.56 o 
   1   0   8      701.11      695.79     12.85 o 
   2   0   8     8298.64     7512.70     68.17 o 
   3   0   8     4969.15     5720.50     76.65 o 
   4   0   8     7326.41     7165.99    141.05 o 
   5   0   8    10824.91    11033.33    183.73 o 
   6   0   8    28685.21    31285.85    278.51 o 
   7   0   8       35.64       28.10     28.57 o 
   8   0   8     5898.12     6008.21    285.22 o 
   9   0   8       40.89      -26.48     59.90 o 
  10   0   8     1452.80     1533.53    207.15 o 
   1   1   8       96.37      101.92     10.70 o 
   2   1   8      509.28      550.37      7.94 o 
   3   1   8     2525.54     2541.93     39.55 o 
   4   1   8     8278.73     9062.42    142.24 o 
   5   1   8     1821.57     1999.37     33.48 o 
   6   1   8     1935.22     2021.29     68.05 o 
   7   1   8      642.70      577.32     24.50 o 
   8   1   8     1440.49     1376.10     73.63 o 
   9   1   8      124.86      128.43     41.69 o 
  10   1   8      972.48      893.32    168.83 o 
   0   2   8      319.41      323.54     23.81 o 
   1   2   8     1191.66     1171.53     14.87 o 
   2   2   8     9266.00     8951.38     56.49 o 
   3   2   8      170.53      189.84      9.00 o 
   4   2   8     8612.63     8575.06    107.44 o 
   5   2   8     1248.55     1192.32     37.43 o 
   6   2   8      469.61      471.83     46.94 o 
   7   2   8      903.80      854.84     51.72 o 
   8   2   8      281.00      287.16     38.39 o 
   9   2   8      829.31      826.54    139.12 o 
  10   2   8     1411.50     1146.77    215.99 o 
   1   3   8      197.02      192.01     10.24 o 
   2   3   8      214.84      248.99     10.46 o 
   3   3   8      385.49      373.69     12.33 o 
   4   3   8       87.20       67.17     11.04 o 
   5   3   8     1018.97      969.71     22.10 o 
   6   3   8       44.76       45.93     13.57 o 
   7   3   8       36.91       48.87     20.55 o 
   8   3   8       83.89       99.38     23.48 o 
   9   3   8       50.02       68.40     33.47 o 
  10   3   8        1.67       14.29     28.22 o 
   0   4   8     1009.53      773.30     21.43 o 
   1   4   8      491.12      614.43     11.06 o 
   2   4   8    16900.43    15921.18    160.19 o 
   3   4   8     1459.46     1479.53     16.79 o 
   4   4   8    14516.89    14097.44    158.54 o 
   5   4   8     1828.52     1814.47     35.70 o 
   6   4   8     1589.31     1563.68     60.03 o 
   7   4   8      184.10      172.60     32.07 o 
   8   4   8      923.71      910.48     49.54 o 
   9   4   8     1693.48     1621.42     89.22 o 
  10   4   8      898.61      865.40    162.26 o 
   1   5   8     7746.01     8099.32    116.56 o 
   2   5   8     1086.63     1116.10     14.68 o 
   3   5   8     2242.95     2081.77     23.76 o 
   4   5   8     1471.05     1593.63     26.81 o 
   5   5   8     1946.70     1915.39     27.27 o 
   6   5   8      130.24      140.06     24.86 o 
   7   5   8        5.34       23.34     16.47 o 
   8   5   8     1427.48     1443.25     47.71 o 
   9   5   8       71.63      119.63     32.67 o 
  10   5   8     1467.85     1339.07    139.33 o 
   0   6   8    38288.87    37539.31    391.75 o 
   1   6   8      752.14      785.55     11.75 o 
   2   6   8     9242.83     9031.22     94.29 o 
   3   6   8       96.28       92.56     11.62 o 
   4   6   8     6995.32     7008.65     69.01 o 
   5   6   8     1742.21     1710.19     30.63 o 
   6   6   8    11982.35    12767.72    175.67 o 
   7   6   8       38.33       48.13     17.24 o 
   8   6   8     2071.67     2277.27     58.11 o 
   9   6   8        9.30       -9.12     24.45 o 
   1   7   8      988.39      988.70     20.90 o 
   2   7   8      122.18      125.84     13.67 o 
   3   7   8       39.47       31.83      7.74 o 
   4   7   8      735.03      685.88     19.74 o 
   5   7   8     1602.28     1611.76     40.57 o 
   6   7   8     2767.43     3113.10     62.67 o 
   7   7   8      148.99      132.29     25.41 o 
   8   7   8      858.01      837.35     72.64 o 
   9   7   8        8.88       30.48     32.68 o 
   0   8   8      906.47      989.61     25.92 o 
   1   8   8     2217.15     2264.09     30.84 o 
   2   8   8      512.40      498.98     18.06 o 
   3   8   8       57.55       44.16      9.63 o 
   4   8   8        5.75        4.01     10.09 o 
   5   8   8      485.64      513.49     34.61 o 
   6   8   8      518.14      531.06     54.16 o 
   7   8   8       13.44       11.85     15.22 o 
   8   8   8      254.68      213.85     35.55 o 
   9   8   8       83.03       84.17     23.42 o 
   1   9   8       18.15       22.46      6.52 o 
   2   9   8     1173.64     1213.56     12.91 o 
   3   9   8      425.13      436.21     24.11 o 
   4   9   8       28.00       36.72      9.83 o 
   5   9   8     1398.75     1407.95     31.19 o 
   6   9   8        1.25        2.52     15.60 o 
   7   9   8        6.23       26.69     11.70 o 
   8   9   8      219.69      161.14     30.12 o 
   0  10   8     3159.93     3238.09     69.85 o 
   1  10   8      578.49      600.73     23.49 o 
   2  10   8     6840.63     7047.08    116.87 o 
   3  10   8      425.87      460.83     28.43 o 
   4  10   8     7731.24     8433.54    152.51 o 
   5  10   8       31.76        6.03     15.98 o 
   6  10   8     1519.82     1519.17     37.59 o 
   7  10   8      703.13      629.42     36.49 o 
   1  11   8     2188.34     2238.66     44.61 o 
   2  11   8       27.40       20.07     10.84 o 
   3  11   8      309.46      294.02     38.85 o 
   4  11   8      204.90      170.50     25.71 o 
   5  11   8       14.15       28.86     21.22 o 
   6  11   8      660.27      635.64     90.02 o 
   7  11   8       35.76       47.89     22.40 o 
   0  12   8     6967.63     7049.02    180.65 o 
   1  12   8      600.36      654.71     46.60 o 
   2  12   8     3110.97     3310.74    139.06 o 
   3  12   8      370.54      318.45     49.81 o 
   4  12   8     1433.16     1355.08     74.39 o 
   5  12   8      914.05      983.08     66.20 o 
   6  12   8     2604.23     2833.32     62.03 o 
   1  13   8      186.60      124.66     44.16 o 
   2  13   8      307.64      227.47     44.62 o 
   3  13   8       33.12       40.09     25.86 o 
   4  13   8      358.53      299.50     58.33 o 
   5  13   8        1.25      -19.49     31.70 o 
   0  14   8     2177.61     2406.78     94.32 o 
   1  14   8        0.36       21.79     33.73 o 
   2  14   8        8.81       15.96     31.45 o 
   3  14   8       65.59       11.75     34.27 o 
   1   1   9     9716.65     9661.70     84.53 o 
   2   1   9      625.56      669.24      9.18 o 
   3   1   9     4759.69     4617.76     44.58 o 
   4   1   9     1059.11     1041.82     27.63 o 
   5   1   9       52.30       37.60     18.83 o 
   6   1   9     1785.39     1962.45     57.93 o 
   7   1   9        5.53        5.43     15.31 o 
   8   1   9      127.14      132.16     39.42 o 
   9   1   9       55.06       81.94     47.01 o 
  10   1   9      355.25      334.29     72.16 o 
   0   2   9    23802.41    21778.76    330.02 o 
   1   2   9      576.51      501.17     10.42 o 
   2   2   9    36432.61    36624.26    323.71 o 
   3   2   9      293.03      258.06     13.98 o 
   4   2   9    16752.14    16517.39    218.34 o 
   5   2   9        9.67       24.22     11.30 o 
   6   2   9     9761.39     9749.91    290.33 o 
   7   2   9        7.52       -0.46     21.00 o 
   8   2   9     4305.98     4587.67    116.42 o 
   9   2   9      470.92      343.72     56.18 o 
  10   2   9      924.66      810.29    139.68 o 
   1   3   9     6855.91     6856.12     66.98 o 
   2   3   9     3002.92     3312.46     29.80 o 
   3   3   9     8576.15     9250.37     84.07 o 
   4   3   9      194.54      195.00     20.70 o 
   5   3   9       15.26       12.43     13.16 o 
   6   3   9     1769.95     1755.20     50.13 o 
   7   3   9     3322.89     3599.72     66.87 o 
   8   3   9     2523.15     2739.07     75.84 o 
   9   3   9       32.95       46.97     34.87 o 
  10   3   9     1046.26      927.94    185.10 o 
   0   4   9    26746.53    25717.92    522.46 o 
   1   4   9     2568.85     2912.70     40.80 o 
   2   4   9    18164.31    17480.23    132.38 o 
   3   4   9     2285.69     2281.89     24.82 o 
   4   4   9    15458.33    15517.66    141.90 o 
   5   4   9      645.62      662.75     42.07 o 
   6   4   9     3478.92     3508.86     56.18 o 
   7   4   9      193.55      197.77     33.35 o 
   8   4   9     1624.14     1650.02     66.73 o 
   9   4   9      319.83      254.59     68.86 o 
  10   4   9      517.66      502.59     98.96 o 
   1   5   9     1601.26     1536.86     15.96 o 
   2   5   9      271.79      274.26     10.01 o 
   3   5   9     1149.68     1150.53     32.27 o 
   4   5   9     2308.77     2281.56     40.73 o 
   5   5   9      555.20      573.65     25.39 o 
   6   5   9      134.20      144.63     24.45 o 
   7   5   9      277.12      224.00     37.80 o 
   8   5   9       26.56       40.68     15.68 o 
   9   5   9     2593.41     2664.49     92.69 o 
  10   5   9      105.79      105.05     48.76 o 
   0   6   9     2216.29     1980.04     47.40 o 
   1   6   9       27.64       30.24      6.29 o 
   2   6   9     2352.22     2286.64     27.53 o 
   3   6   9      528.87      508.13     18.34 o 
   4   6   9       98.34       71.83     12.85 o 
   5   6   9      266.25      280.47     19.05 o 
   6   6   9       98.94      118.80     24.50 o 
   7   6   9      291.93      265.07     42.32 o 
   8   6   9     1220.98     1158.02     48.79 o 
   9   6   9      508.93      373.12     63.37 o 
   1   7   9       47.05       33.51      7.70 o 
   2   7   9       19.83       28.89      6.58 o 
   3   7   9     1229.84     1227.72     15.77 o 
   4   7   9      384.63      398.60     18.54 o 
   5   7   9        0.43       23.81     14.59 o 
   6   7   9     3803.25     4112.13     77.57 o 
   7   7   9       22.91        2.03     19.86 o 
   8   7   9      404.51      334.56     46.99 o 
   9   7   9      123.11      158.30     38.48 o 
   0   8   9     7329.29     7035.80    125.26 o 
   1   8   9      492.80      476.39     14.08 o 
   2   8   9    13924.24    14362.53    192.01 o 
   3   8   9        0.95        6.83      7.94 o 
   4   8   9     7491.31     7797.59    108.75 o 
   5   8   9      112.41       74.80     16.12 o 
   6   8   9     4129.90     4292.40     78.28 o 
   7   8   9      220.79      196.69     32.40 o 
   8   8   9     5191.91     5575.57    122.90 o 
   1   9   9      531.04      523.16     20.91 o 
   2   9   9     1411.91     1441.70     23.62 o 
   3   9   9      597.57      603.74     30.65 o 
   4   9   9      382.16      391.44     41.97 o 
   5   9   9      209.88      185.03     24.75 o 
   6   9   9     1173.16     1063.27     48.57 o 
   7   9   9      350.22      323.66     38.86 o 
   8   9   9     1682.42     1646.42     87.04 o 
   0  10   9     1396.40     1418.25     63.82 o 
   1  10   9      135.31      124.00     20.55 o 
   2  10   9     3774.65     3685.32     69.48 o 
   3  10   9      134.73      109.41     16.24 o 
   4  10   9     2244.62     2357.98     43.88 o 
   5  10   9      149.11      141.60     21.97 o 
   6  10   9      407.63      374.51     57.68 o 
   7  10   9      315.98      225.15     40.48 o 
   1  11   9      245.43      236.77     38.89 o 
   2  11   9       19.25       19.32     18.63 o 
   3  11   9      883.64      825.34     54.15 o 
   4  11   9        1.14       -5.07     19.69 o 
   5  11   9       55.57       65.67     23.67 o 
   6  11   9       63.27       58.80     19.05 o 
   7  11   9      756.94      706.82     63.04 o 
   0  12   9     1471.30     1563.54     82.83 o 
   1  12   9        0.64        3.98     23.93 o 
   2  12   9     2180.68     2091.15     63.87 o 
   3  12   9      475.37      456.42     64.19 o 
   4  12   9      913.44     1000.80     78.49 o 
   5  12   9       15.48       -5.10     36.26 o 
   6  12   9      357.34      347.71     74.35 o 
   1  13   9        8.21       14.78     24.02 o 
   2  13   9       53.37       49.61     19.44 o 
   3  13   9      568.04      458.48     90.06 o 
   4  13   9      118.09      112.68     29.73 o 
   0  14   9     3931.40     4097.55    132.84 o 
   1  14   9       28.87       -2.39     31.50 o 
   2  14   9     2806.94     3017.88     69.37 o 
   0   0  10    58445.92    60369.98    276.40 o 
   1   0  10    12345.85    12583.60    161.30 o 
   2   0  10    40956.58    42344.36    314.64 o 
   3   0  10     1529.74     1638.99     27.99 o 
   4   0  10    19327.52    18830.51    287.64 o 
   5   0  10     4105.40     4353.83    107.15 o 
   6   0  10     7154.66     7139.97    149.53 o 
   7   0  10      226.12      203.73     87.07 o 
   8   0  10     1091.94     1052.24    214.70 o 
   9   0  10      981.03      924.29    257.39 o 
  10   0  10      254.41      259.70    100.97 o 
   1   1  10      434.90      277.73     17.83 o 
   2   1  10       45.72       35.80      7.52 o 
   3   1  10     7042.35     7566.17    123.93 o 
   4   1  10      688.87      633.52     54.68 o 
   5   1  10     3688.67     3810.21    117.28 o 
   6   1  10      746.25      760.64    110.85 o 
   7   1  10      471.93      452.28     66.87 o 
   8   1  10     1501.44     1482.92     77.86 o 
   9   1  10      590.02      529.90     77.98 o 
  10   1  10     1300.82     1196.94    128.30 o 
   0   2  10    12058.40    11336.70    172.34 o 
   1   2  10      228.31      158.61     14.76 o 
   2   2  10     1144.62     1217.75     15.53 o 
   3   2  10      412.62      484.25     11.28 o 
   4   2  10     2036.52     2013.68     41.71 o 
   5   2  10     1561.34     1529.37     50.76 o 
   6   2  10     3518.08     3561.12     87.96 o 
   7   2  10      452.77      389.35     31.04 o 
   8   2  10      484.99      445.65     57.46 o 
   9   2  10      362.72      245.93     62.71 o 
  10   2  10      183.81      231.01     54.50 o 
   1   3  10     3066.04     3232.71     28.77 o 
   2   3  10      268.14      254.70     13.57 o 
   3   3  10      295.56      335.33     15.87 o 
   4   3  10      264.81      235.24     24.58 o 
   5   3  10        4.90       18.72      9.33 o 
   6   3  10       10.67       12.07     11.23 o 
   7   3  10      239.21      216.40     29.07 o 
   8   3  10      567.67      509.54     82.73 o 
   9   3  10      570.04      483.99     76.85 o 
  10   3  10       37.40       18.05     47.90 o 
   0   4  10    19078.23    18446.30    614.70 o 
   1   4  10     4501.32     4564.14     54.86 o 
   2   4  10     4384.36     4127.82     53.28 o 
   3   4  10      744.18      773.57     19.13 o 
   4   4  10     2396.47     2235.70     31.42 o 
   5   4  10      905.81      906.03     30.17 o 
   6   4  10     5263.56     5296.87     95.82 o 
   7   4  10      293.01      244.83     20.65 o 
   8   4  10     2990.04     3107.10     87.10 o 
   9   4  10      148.59      113.46     35.74 o 
  10   4  10      669.16      558.72     95.55 o 
   1   5  10     3502.75     3391.05     35.23 o 
   2   5  10       57.50       41.90      9.89 o 
   3   5  10     5307.63     5321.97     56.07 o 
   4   5  10     1793.77     1896.08     25.16 o 
   5   5  10     3070.26     3094.53     60.71 o 
   6   5  10     6932.68     7166.58    111.36 o 
   7   5  10       18.99       29.82     14.46 o 
   8   5  10      926.56      957.00    125.74 o 
   9   5  10      352.66      376.72     71.74 o 
   0   6  10    18389.08    17229.67    223.33 o 
   1   6  10     2780.12     2714.12     42.75 o 
   2   6  10    19984.07    19616.00    205.46 o 
   3   6  10      401.96      386.24     22.73 o 
   4   6  10     6795.72     6898.94     80.78 o 
   5   6  10     4627.07     4678.40     76.52 o 
   6   6  10     4659.70     4481.53     86.86 o 
   7   6  10       30.30       18.55     18.89 o 
   8   6  10     1991.60     1908.40     63.85 o 
   9   6  10     1012.47     1169.17    100.84 o 
   1   7  10     1679.65     1609.82     36.06 o 
   2   7  10      347.56      355.85     16.47 o 
   3   7  10     2812.62     2786.75     34.28 o 
   4   7  10     1230.40     1196.75     26.00 o 
   5   7  10      340.14      355.41     47.03 o 
   6   7  10       14.82       -4.08     18.84 o 
   7   7  10      373.54      318.11     41.50 o 
   8   7  10      325.60      293.98     55.36 o 
   9   7  10       10.91       19.65     25.54 o 
   0   8  10      642.99      690.42     33.37 o 
   1   8  10     1922.87     1948.56     21.42 o 
   2   8  10        3.18        6.23      9.10 o 
   3   8  10      617.41      572.33     15.51 o 
   4   8  10     1456.69     1357.65     38.18 o 
   5   8  10      911.62      965.12     36.15 o 
   6   8  10      134.06      119.36     22.18 o 
   7   8  10       46.22       39.90     17.47 o 
   8   8  10      305.90      298.35     45.72 o 
   1   9  10       33.61       29.90     14.89 o 
   2   9  10      520.04      516.70     23.97 o 
   3   9  10      350.06      355.14     17.43 o 
   4   9  10       21.76       19.32      9.56 o 
   5   9  10      368.60      330.85     36.58 o 
   6   9  10      702.78      593.24     68.61 o 
   7   9  10        4.58       20.62     13.89 o 
   8   9  10       20.22       52.09     22.04 o 
   0  10  10     3683.29     3696.88    120.25 o 
   1  10  10     1022.02      974.32     21.49 o 
   2  10  10     5249.38     5262.81     90.58 o 
   3  10  10      178.59      115.45     18.95 o 
   4  10  10     2783.80     2958.88     56.21 o 
   5  10  10      737.77      788.05     52.63 o 
   6  10  10     2228.69     2389.19     68.20 o 
   7  10  10        5.53       26.57     14.89 o 
   1  11  10      756.96      672.13     53.21 o 
   2  11  10     1274.78     1322.21     62.28 o 
   3  11  10      182.63      144.06     27.27 o 
   4  11  10     1460.79     1362.54     48.16 o 
   5  11  10     1194.15     1152.32    115.58 o 
   6  11  10      857.66      726.87     90.26 o 
   0  12  10     2565.05     2613.45    164.24 o 
   1  12  10      210.09      218.36     34.00 o 
   2  12  10      885.98      893.54     46.37 o 
   3  12  10      182.29      154.50     28.88 o 
   4  12  10     3423.22     3620.69     90.05 o 
   5  12  10       95.25       69.18     26.52 o 
   1  13  10      226.05      161.21     37.45 o 
   2  13  10       14.80       21.90     38.09 o 
   3  13  10       10.79       34.80     29.03 o 
   4  13  10      513.41      325.70     57.30 o 
   0  14  10       60.91       29.00     36.14 o 
   1  14  10      470.06      431.11     88.22 o 
   2  14  10       23.24       52.86     24.71 o 
   1   1  11     5568.27     5416.37     77.43 o 
   2   1  11     5443.66     5636.64     51.14 o 
   3   1  11     9879.18     9441.66    105.79 o 
   4   1  11      370.96      501.07     57.09 o 
   5   1  11     1058.35     1166.97     40.74 o 
   6   1  11      870.73      873.82    131.90 o 
   7   1  11       34.98       42.12     34.33 o 
   8   1  11     1581.95     1583.27     77.97 o 
   9   1  11     1675.23     1758.34     82.46 o 
  10   1  11      144.54      174.15     49.25 o 
   0   2  11     5756.08     5036.23    152.15 o 
   1   2  11     2560.49     2899.05     32.62 o 
   2   2  11     8979.57     8738.13    104.48 o 
   3   2  11        2.42       10.24      4.75 o 
   4   2  11     5277.77     5317.20     69.25 o 
   5   2  11      173.76      195.08     36.33 o 
   6   2  11     5729.19     5917.81    142.85 o 
   7   2  11      445.93      438.63     69.48 o 
   8   2  11     2237.57     2154.00     66.23 o 
   9   2  11       61.38       98.50     36.74 o 
  10   2  11      523.91      513.22     89.00 o 
   1   3  11    17174.92    16520.69    239.88 o 
   2   3  11      596.58      706.56     15.33 o 
   3   3  11     4302.27     4131.37     49.33 o 
   4   3  11     2573.82     2703.69     42.89 o 
   5   3  11     5988.73     6151.33     97.31 o 
   6   3  11     4812.17     5112.08    134.69 o 
   7   3  11     9110.63     9742.75    194.65 o 
   8   3  11      970.53      909.93    108.13 o 
   9   3  11      583.66      578.04     91.27 o 
  10   3  11      892.94      661.12    125.93 o 
   0   4  11     2189.94     1881.41     94.51 o 
   1   4  11      445.64      452.82     18.40 o 
   2   4  11     5228.94     5137.02     81.98 o 
   3   4  11      322.94      348.09     16.10 o 
   4   4  11     6260.61     6445.90     70.75 o 
   5   4  11       93.72      141.64     31.23 o 
   6   4  11      547.56      497.68     28.09 o 
   7   4  11      128.99      128.62     23.35 o 
   8   4  11     2416.85     2429.27     79.85 o 
   9   4  11      204.53      208.10     53.63 o 
   1   5  11      592.25      555.11     22.37 o 
   2   5  11     2402.96     2346.43     39.16 o 
   3   5  11     5597.25     5476.99     66.16 o 
   4   5  11       52.89       49.30     13.36 o 
   5   5  11      149.51      148.59     25.15 o 
   6   5  11     1688.25     1675.87     45.16 o 
   7   5  11      390.79      357.70     23.90 o 
   8   5  11     2255.18     2291.59     66.31 o 
   9   5  11      308.25      284.82     45.03 o 
   0   6  11     2399.44     2270.01     69.31 o 
   1   6  11     1366.33     1319.99     34.23 o 
   2   6  11      972.04      862.07     16.09 o 
   3   6  11     3021.55     2969.75     51.05 o 
   4   6  11     4392.67     4409.87     74.88 o 
   5   6  11      407.90      388.21     47.59 o 
   6   6  11      603.75      512.79     55.02 o 
   7   6  11      181.33      211.60     31.52 o 
   8   6  11     1543.90     1493.70     79.82 o 
   9   6  11      113.23       32.71     35.42 o 
   1   7  11     1308.20     1191.65     19.87 o 
   2   7  11     2741.51     2751.36     62.00 o 
   3   7  11     4925.87     4892.37     86.43 o 
   4   7  11       38.63       43.10      9.65 o 
   5   7  11     5090.88     5492.73    113.00 o 
   6   7  11     1479.23     1443.37     36.34 o 
   7   7  11       57.87       52.24     22.09 o 
   8   7  11     1105.21     1054.82     65.79 o 
   9   7  11     1414.03     1675.47     74.68 o 
   0   8  11     7146.44     7079.19    160.45 o 
   1   8  11      451.63      427.68     19.41 o 
   2   8  11     6659.22     6776.92     82.33 o 
   3   8  11        8.87       10.03      9.46 o 
   4   8  11     6800.79     7068.18    106.92 o 
   5   8  11      101.98       76.85     17.54 o 
   6   8  11     1066.24     1122.96     48.03 o 
   7   8  11      267.40      223.14     32.43 o 
   8   8  11      598.38      580.64     91.12 o 
   1   9  11     7190.96     7337.27    112.80 o 
   2   9  11      853.05      829.46     36.00 o 
   3   9  11      340.86      314.98     39.74 o 
   4   9  11      426.79      465.30     55.97 o 
   5   9  11     2775.39     2851.80     61.39 o 
   6   9  11     1399.27     1348.79     36.70 o 
   7   9  11     3306.85     3621.61     55.84 o 
   0  10  11     3152.83     3057.66    132.71 o 
   1  10  11        0.11       18.41     12.89 o 
   2  10  11     3420.46     3591.25     64.95 o 
   3  10  11      340.69      316.02     43.22 o 
   4  10  11      123.84       95.46     21.37 o 
   5  10  11      619.69      574.13     60.20 o 
   6  10  11       89.75      109.61     24.16 o 
   7  10  11        8.51        0.59     16.95 o 
   1  11  11      914.22      992.50     62.36 o 
   2  11  11      279.92      271.35     41.16 o 
   3  11  11     1385.41     1363.99     50.35 o 
   4  11  11      843.88      676.64    104.28 o 
   5  11  11       24.92       29.42     18.91 o 
   6  11  11       11.28        3.67     24.67 o 
   0  12  11     1143.55     1162.62     90.40 o 
   1  12  11      106.94       81.77     29.58 o 
   2  12  11      543.75      482.21     79.68 o 
   3  12  11        7.47        4.02     26.21 o 
   4  12  11      538.97      424.59     78.90 o 
   5  12  11      279.49      221.99     42.30 o 
   1  13  11      625.44      638.87    124.32 o 
   2  13  11      217.46      193.22     47.96 o 
   3  13  11     1956.15     2131.11     81.48 o 
   0  14  11      845.96      709.16    184.04 o 
   0   0  12     3108.58     3399.29    105.45 o 
   1   0  12     5281.36     5787.91     91.58 o 
   2   0  12     3108.14     2927.71     41.74 o 
   3   0  12     3438.33     3247.94     53.62 o 
   4   0  12    14431.38    14574.38    213.16 o 
   5   0  12     2372.90     2541.34     81.15 o 
   6   0  12      263.69      309.58     76.33 o 
   7   0  12      415.94      388.43     56.55 o 
   8   0  12       25.56       -6.56     69.03 o 
   9   0  12     1361.96     1478.37    167.86 o 
  10   0  12     1118.37      912.86    324.58 o 
   1   1  12     8960.85     8163.12     85.37 o 
   2   1  12      136.75      146.41     19.19 o 
   3   1  12    10967.19    10724.91    126.81 o 
   4   1  12      409.51      446.41     56.45 o 
   5   1  12     9279.53     9345.71    165.32 o 
   6   1  12      236.27      255.26     37.85 o 
   7   1  12     4055.80     4087.54    102.52 o 
   8   1  12     1294.43     1226.57    127.69 o 
   9   1  12     2185.47     2336.37    130.63 o 
  10   1  12      893.74      698.21    166.27 o 
   0   2  12     3914.40     3565.44     57.10 o 
   1   2  12     3642.82     3746.94     43.02 o 
   2   2  12     2277.33     2231.51     35.82 o 
   3   2  12      116.12      138.32     14.57 o 
   4   2  12      356.14      338.81     21.46 o 
   5   2  12     1079.86     1120.19     33.27 o 
   6   2  12     1425.09     1358.07     52.25 o 
   7   2  12       83.62      108.89     34.46 o 
   8   2  12        5.03       23.43     28.30 o 
   9   2  12       15.29      -29.57     52.37 o 
  10   2  12      766.43      695.75    148.97 o 
   1   3  12      581.73      683.25     24.04 o 
   2   3  12       94.54      121.35     13.34 o 
   3   3  12     2645.96     2729.71     33.05 o 
   4   3  12      627.37      641.51     20.54 o 
   5   3  12      548.57      626.77     87.49 o 
   6   3  12       15.49       21.65     27.35 o 
   7   3  12        5.72       31.41     19.31 o 
   8   3  12      311.44      212.79     56.24 o 
   9   3  12      234.28      239.53     57.87 o 
   0   4  12    10674.79    10409.63    252.82 o 
   1   4  12      292.50      246.94     31.72 o 
   2   4  12       79.34       70.27     11.25 o 
   3   4  12      117.07      130.25     13.94 o 
   4   4  12      105.44      100.55     13.80 o 
   5   4  12     1392.09     1455.22     42.62 o 
   6   4  12     1764.32     1644.03     48.90 o 
   7   4  12        4.99        5.18     24.60 o 
   8   4  12      323.68      256.39     41.93 o 
   9   4  12      554.98      447.96     75.95 o 
   1   5  12    21816.69    20961.29    358.89 o 
   2   5  12      150.26      168.66     22.54 o 
   3   5  12     8448.61     8513.79     98.89 o 
   4   5  12     2700.13     2814.78     48.86 o 
   5   5  12     4026.35     4195.50     84.56 o 
   6   5  12       20.73       -5.14     22.24 o 
   7   5  12     4512.53     5226.27    105.14 o 
   8   5  12     1675.53     1641.11     80.10 o 
   9   5  12     1761.54     1762.01     51.56 o 
   0   6  12       63.97       88.51     26.01 o 
   1   6  12       38.53       26.92     10.94 o 
   2   6  12     3273.11     3207.27     41.44 o 
   3   6  12      531.10      480.53     31.90 o 
   4   6  12     5398.28     5401.50     78.15 o 
   5   6  12      520.80      545.38     68.61 o 
   6   6  12      467.42      453.90     27.57 o 
   7   6  12     3902.55     4027.12    112.79 o 
   8   6  12       86.88       79.48     24.15 o 
   9   6  12      873.87      686.44    124.85 o 
   1   7  12     3952.78     3995.06     83.03 o 
   2   7  12      941.19      883.66     33.49 o 
   3   7  12     1240.18     1206.12     24.80 o 
   4   7  12      269.69      201.16     23.42 o 
   5   7  12     2578.10     2743.60     60.72 o 
   6   7  12     1214.07     1297.67     43.33 o 
   7   7  12     1501.73     1594.90     97.79 o 
   8   7  12       51.88       31.97     24.51 o 
   0   8  12     1774.39     1843.89     33.28 o 
   1   8  12      445.31      464.11     22.58 o 
   2   8  12       81.53       78.74     18.81 o 
   3   8  12      173.22      201.26     26.55 o 
   4   8  12      750.53      755.12     20.56 o 
   5   8  12      477.04      418.03     42.44 o 
   6   8  12      873.70      874.47     43.75 o 
   7   8  12      257.20      221.74     33.32 o 
   8   8  12      168.64      184.66     37.62 o 
   1   9  12      550.47      486.68     64.98 o 
   2   9  12      193.16      172.01     33.23 o 
   3   9  12     1525.29     1552.05     36.83 o 
   4   9  12        0.66       13.52     13.38 o 
   5   9  12     1147.27     1104.52     46.92 o 
   6   9  12       15.92       12.34     18.00 o 
   7   9  12      804.55      901.60     71.46 o 
   0  10  12     4243.61     4198.60    117.45 o 
   1  10  12        1.69        0.00     17.23 o 
   2  10  12      264.90      279.59     39.19 o 
   3  10  12      379.70      344.38     29.73 o 
   4  10  12       96.83      114.86     21.41 o 
   5  10  12       10.56        7.17     18.98 o 
   6  10  12     2030.10     1896.82     82.84 o 
   7  10  12      116.08       66.48     24.76 o 
   1  11  12     5471.72     5804.52    131.52 o 
   2  11  12       20.67       43.08     28.38 o 
   3  11  12     4833.05     5047.01    106.38 o 
   4  11  12      957.75      926.53     50.78 o 
   5  11  12     3121.37     3405.56     57.90 o 
   6  11  12       26.08       26.15     17.80 o 
   0  12  12      139.14      143.07     44.47 o 
   1  12  12       93.35       94.37     26.33 o 
   2  12  12      457.65      422.27     75.82 o 
   3  12  12      142.86      124.51     32.71 o 
   4  12  12     1489.52     1529.63     54.03 o 
   5  12  12        9.67       46.54     22.76 o 
   1  13  12      231.31      131.87     40.94 o 
   2  13  12        0.85      -69.66     48.32 o 
   3  13  12      497.31      377.01     94.72 o 
   1   1  13     9021.45     8807.33    141.69 o 
   2   1  13     2180.64     2101.89     34.53 o 
   3   1  13     6397.45     6227.17     65.55 o 
   4   1  13     1894.15     2005.83     32.92 o 
   5   1  13      793.87      788.85     56.56 o 
   6   1  13      107.15       98.12     20.88 o 
   7   1  13     2910.69     3336.22    128.89 o 
   8   1  13      455.73      489.90     91.63 o 
   9   1  13      662.12      662.99    116.86 o 
   0   2  13       20.59       34.03     12.66 o 
   1   2  13       68.69       62.92      9.94 o 
   2   2  13     2574.74     2814.82     55.61 o 
   3   2  13      352.65      347.90     24.61 o 
   4   2  13       18.67       25.55     12.75 o 
   5   2  13      996.44      886.99     41.76 o 
   6   2  13        0.83      -16.45     26.58 o 
   7   2  13     3387.20     3375.16     74.48 o 
   8   2  13        0.13        7.87     30.50 o 
   9   2  13      583.32      474.95     93.17 o 
   1   3  13    18018.58    18054.30    154.94 o 
   2   3  13     3297.43     3394.65     57.57 o 
   3   3  13    15087.49    14873.23    199.82 o 
   4   3  13     3662.10     3742.25     59.08 o 
   5   3  13     8599.15     8896.56    153.43 o 
   6   3  13     2703.03     2705.37     73.98 o 
   7   3  13     5080.93     5432.69    105.17 o 
   8   3  13      410.77      483.82     57.01 o 
   9   3  13     2567.46     2715.86     84.95 o 
   0   4  13     1536.14     1565.37     50.56 o 
   1   4  13      879.73      826.75     17.50 o 
   2   4  13       13.75       12.25      9.40 o 
   3   4  13      499.53      485.98     14.30 o 
   4   4  13        1.95       11.36      7.99 o 
   5   4  13     1692.92     1703.87     54.63 o 
   6   4  13      131.47       87.23     25.24 o 
   7   4  13      819.45      776.64     99.49 o 
   8   4  13      288.68      235.33     44.57 o 
   9   4  13     1337.23     1490.55    118.48 o 
   1   5  13      848.89      780.38     38.53 o 
   2   5  13     3783.17     3739.01     46.08 o 
   3   5  13      872.81      815.60     31.63 o 
   4   5  13     2269.80     2383.43     51.66 o 
   5   5  13     1806.84     1780.96     49.47 o 
   6   5  13      685.98      747.13     79.15 o 
   7   5  13       20.49       50.19     21.58 o 
   8   5  13      687.32      664.47     93.06 o 
   9   5  13       32.03       51.49     30.43 o 
   0   6  13      248.11      165.55     53.83 o 
   1   6  13        3.84        1.54     14.76 o 
   2   6  13       65.19       55.36     10.20 o 
   3   6  13      343.16      324.01     21.44 o 
   4   6  13     1469.25     1562.21     36.73 o 
   5   6  13      182.12      115.50     27.84 o 
   6   6  13      111.82       92.72     21.09 o 
   7   6  13      653.24      625.40     76.75 o 
   8   6  13      688.05      597.87     92.36 o 
   1   7  13     8013.94     8068.32    107.73 o 
   2   7  13        4.63        5.52      7.87 o 
   3   7  13     7374.42     7447.54    108.63 o 
   4   7  13       87.31       74.69     16.83 o 
   5   7  13     1344.50     1303.04     69.00 o 
   6   7  13      962.01      900.21     67.65 o 
   7   7  13     4517.61     4690.17    106.73 o 
   8   7  13     1531.84     1587.05     65.94 o 
   0   8  13     4400.17     4570.85    103.88 o 
   1   8  13      970.56      989.70     30.29 o 
   2   8  13        9.64       12.56     13.74 o 
   3   8  13       31.50       39.71     17.74 o 
   4   8  13       56.35       63.66     17.05 o 
   5   8  13      723.31      693.60     42.44 o 
   6   8  13      106.58      105.18     26.10 o 
   7   8  13      549.99      418.77     78.93 o 
   8   8  13       47.64        8.93     26.34 o 
   1   9  13     5392.84     5726.53     94.50 o 
   2   9  13      250.61      254.70     37.91 o 
   3   9  13     7440.29     7996.14    170.72 o 
   4   9  13      434.80      425.39     52.02 o 
   5   9  13     4514.52     4870.57     99.59 o 
   6   9  13      490.44      475.06     46.04 o 
   7   9  13     2295.56     2348.05     52.86 o 
   0  10  13      946.21      663.23    159.60 o 
   1  10  13      283.37      269.45     44.38 o 
   2  10  13      108.85      101.85     23.66 o 
   3  10  13      591.82      571.19     35.39 o 
   4  10  13      109.76       93.67     18.72 o 
   5  10  13      320.21      271.54     48.62 o 
   6  10  13       17.71        3.18     19.32 o 
   1  11  13      105.17       58.34     24.28 o 
   2  11  13     1507.20     1510.46     49.88 o 
   3  11  13       42.11       41.57     19.41 o 
   4  11  13      258.52      233.34     40.93 o 
   5  11  13      103.62       64.17     17.87 o 
   0  12  13       63.87       57.46     31.09 o 
   1  12  13        9.29        5.83     26.03 o 
   2  12  13       62.18       70.31     20.18 o 
   3  12  13      200.98      133.54     37.94 o 
   4  12  13       25.21       18.58     26.37 o 
   1  13  13     3110.46     3305.85     92.25 o 
   2  13  13      769.45      676.91    148.53 o 
   0   0  14     9103.45     8432.53    328.87 o 
   1   0  14       12.56       34.02     23.91 o 
   2   0  14      943.64      900.98     59.02 o 
   3   0  14      867.96      929.09     26.60 o 
   4   0  14        9.65       29.56     23.41 o 
   5   0  14     6952.80     7624.79    158.23 o 
   6   0  14     3783.98     3977.43    126.71 o 
   7   0  14       70.41       71.06     32.01 o 
   8   0  14       98.91       87.09     55.36 o 
   9   0  14     1642.40     1580.18    177.07 o 
   1   1  14    11524.85    11240.65    185.13 o 
   2   1  14       94.73       85.21     14.04 o 
   3   1  14     8629.21     8812.07    109.40 o 
   4   1  14      189.45      194.15     26.05 o 
   5   1  14    13935.88    14562.71    194.76 o 
   6   1  14       63.38       65.44     19.95 o 
   7   1  14     3958.71     4131.57    100.69 o 
   8   1  14       73.39       68.96     25.55 o 
   9   1  14      582.81      466.47    103.56 o 
   0   2  14     4911.69     5326.08     76.86 o 
   1   2  14     2322.59     2468.99     37.12 o 
   2   2  14      500.56      475.84     17.09 o 
   3   2  14     4693.94     4794.37     55.58 o 
   4   2  14     2715.24     2727.95     39.70 o 
   5   2  14       55.75       49.27     21.83 o 
   6   2  14      148.32      126.84     31.78 o 
   7   2  14       94.29       98.60     24.44 o 
   8   2  14      540.10      594.58     87.07 o 
   9   2  14      346.35      293.16     56.02 o 
   1   3  14     2760.11     2959.49     61.48 o 
   2   3  14      628.64      727.94     24.50 o 
   3   3  14      326.32      309.48     15.32 o 
   4   3  14       34.58       25.95      9.36 o 
   5   3  14      113.84       74.22     21.08 o 
   6   3  14        7.44        5.19     27.75 o 
   7   3  14       28.42       -3.83     25.84 o 
   8   3  14       75.34      117.15     22.37 o 
   9   3  14        1.18       18.13     24.38 o 
   0   4  14        1.97       16.56     14.87 o 
   1   4  14     3765.42     3830.90     74.15 o 
   2   4  14      328.52      278.82     15.70 o 
   3   4  14        4.67       14.44      9.23 o 
   4   4  14      331.08      336.61     22.27 o 
   5   4  14        6.68        3.12     21.44 o 
   6   4  14       10.97       -6.39     27.10 o 
   7   4  14      522.47      517.62     56.74 o 
   8   4  14      143.95      155.58     45.68 o 
   9   4  14     1460.98     1490.69     99.67 o 
   1   5  14    13656.13    13226.66    267.62 o 
   2   5  14      363.52      319.53     29.60 o 
   3   5  14    12647.28    12810.76    199.09 o 
   4   5  14      167.27      160.42     23.10 o 
   5   5  14     9158.22     9505.43    171.77 o 
   6   5  14       25.85        6.80     23.35 o 
   7   5  14     1476.59     1640.42     63.85 o 
   8   5  14       50.14       57.49     20.36 o 
   0   6  14     6269.71     6373.98    140.85 o 
   1   6  14     1487.30     1493.94     33.19 o 
   2   6  14        7.76       18.39      7.18 o 
   3   6  14      572.90      592.47     19.61 o 
   4   6  14       38.50       48.18     16.78 o 
   5   6  14      563.37      553.74     74.43 o 
   6   6  14     1115.10     1197.38     51.55 o 
   7   6  14      606.13      500.67     57.98 o 
   8   6  14     1048.81     1223.53     92.17 o 
   1   7  14     9809.68    10494.02    176.29 o 
   2   7  14       23.28       31.57      9.24 o 
   3   7  14     4892.75     5115.39     94.17 o 
   4   7  14       22.70       32.63     13.65 o 
   5   7  14      957.31     1029.00     64.99 o 
   6   7  14       45.60       65.61     19.44 o 
   7   7  14      505.75      444.26     61.40 o 
   8   7  14      179.77      170.30     42.58 o 
   0   8  14     6847.53     6993.79    134.73 o 
   1   8  14      174.58      144.80     23.88 o 
   2   8  14      684.64      674.49     48.38 o 
   3   8  14      195.14      165.20     29.53 o 
   4   8  14     1631.01     1695.44     43.31 o 
   5   8  14       13.36        8.22     16.27 o 
   6   8  14      235.09      169.19     39.89 o 
   7   8  14      122.73       92.14     29.94 o 
   1   9  14      124.42       89.97     21.94 o 
   2   9  14     2291.90     2302.01     47.35 o 
   3   9  14     2742.13     2729.99     58.89 o 
   4   9  14       26.00       24.89     14.71 o 
   5   9  14      457.63      378.79     66.71 o 
   6   9  14       75.82       81.77     30.49 o 
   7   9  14      339.80      348.86     64.41 o 
   0  10  14      228.76      159.97     54.29 o 
   1  10  14       48.94       36.15     26.55 o 
   2  10  14      334.43      327.40     47.94 o 
   3  10  14      765.28      727.52     65.11 o 
   4  10  14     1094.50     1234.20     43.39 o 
   5  10  14       19.03       12.64     23.15 o 
   6  10  14       90.01       94.39     32.62 o 
   1  11  14     4759.84     5079.32    134.50 o 
   2  11  14        0.15        7.58     33.88 o 
   3  11  14     2266.72     2492.21     70.07 o 
   4  11  14        2.43       -6.67     32.05 o 
   5  11  14     1781.02     1845.03     53.17 o 
   0  12  14      452.92      447.08     90.17 o 
   1  12  14        7.20       65.13     26.99 o 
   2  12  14      192.73      147.80     33.00 o 
   3  12  14        7.94       -0.36     18.88 o 
   1  13  14      651.81      519.00    115.10 o 
   1   1  15     4398.65     4409.42     54.59 o 
   2   1  15       20.98       22.54     15.95 o 
   3   1  15      338.51      340.52     29.98 o 
   4   1  15       86.78       74.72     11.90 o 
   5   1  15     3696.23     3777.04     64.54 o 
   6   1  15       11.66       32.20     16.23 o 
   7   1  15     2189.52     2401.88     73.07 o 
   8   1  15      235.31      161.32     48.03 o 
   9   1  15       54.56       72.55     37.15 o 
   0   2  15     7105.74     7129.84    107.06 o 
   1   2  15      182.30      141.37     21.06 o 
   2   2  15     3384.96     3233.15     49.40 o 
   3   2  15     2997.04     2975.30     41.22 o 
   4   2  15     7170.41     7543.71    150.13 o 
   5   2  15       34.95       56.97     20.59 o 
   6   2  15     1525.55     1587.65     66.02 o 
   7   2  15     3155.13     3042.95     84.09 o 
   8   2  15     1102.83     1169.77     98.10 o 
   9   2  15     1044.22      769.89    147.55 o 
   1   3  15    13521.70    13280.59    145.67 o 
   2   3  15       90.31       57.83     10.25 o 
   3   3  15    20817.68    20580.38    371.57 o 
   4   3  15      299.97      303.64     14.60 o 
   5   3  15     2846.92     2876.18     64.96 o 
   6   3  15      159.22      144.05     24.15 o 
   7   3  15      105.58      131.19     35.84 o 
   8   3  15      358.25      333.83     46.39 o 
   9   3  15     1592.72     1532.34     58.07 o 
   0   4  15     4026.31     3888.07    220.08 o 
   1   4  15        2.09        3.24     12.80 o 
   2   4  15     8042.88     8068.36    152.51 o 
   3   4  15     1469.71     1496.29     37.29 o 
   4   4  15      687.62      701.89     27.73 o 
   5   4  15      786.56      844.00     63.58 o 
   6   4  15      932.62     1104.48    111.46 o 
   7   4  15     1408.52     1247.87     89.59 o 
   8   4  15     1027.48      996.69    136.13 o 
   1   5  15     4393.22     4434.29    107.50 o 
   2   5  15     1137.01     1138.14     20.37 o 
   3   5  15       20.85       18.67     10.86 o 
   4   5  15      314.84      332.78     46.12 o 
   5   5  15      296.19      238.62     36.68 o 
   6   5  15      510.08      432.58     58.46 o 
   7   5  15     1238.35     1226.32     72.59 o 
   8   5  15      268.85      203.80     42.31 o 
   0   6  15       28.09       25.03     25.01 o 
   1   6  15       15.80       17.34     22.53 o 
   2   6  15        3.84       11.03     13.00 o 
   3   6  15     1244.93     1198.31     33.00 o 
   4   6  15      277.51      262.70     34.29 o 
   5   6  15        0.94       32.68     24.48 o 
   6   6  15      276.02      296.24     50.82 o 
   7   6  15        8.56       26.72     24.05 o 
   8   6  15      278.42      230.76     39.69 o 
   1   7  15     3237.79     3213.33     73.13 o 
   2   7  15      358.24      374.13     43.21 o 
   3   7  15      451.23      438.51     22.58 o 
   4   7  15     1146.00     1097.77     34.35 o 
   5   7  15     4491.88     4684.08    108.12 o 
   6   7  15      301.24      266.25     46.93 o 
   7   7  15     2977.49     2987.57     91.43 o 
   0   8  15     3519.53     3557.70     96.07 o 
   1   8  15     1298.40     1399.30     39.98 o 
   2   8  15     1019.85     1157.57     52.38 o 
   3   8  15     2057.51     2049.93     54.58 o 
   4   8  15     1008.61     1067.60     43.74 o 
   5   8  15     3344.77     3379.20     73.95 o 
   6   8  15     2788.01     2823.25     76.69 o 
   7   8  15      229.91      171.79     40.02 o 
   1   9  15      261.45      213.13     33.38 o 
   2   9  15      362.57      280.69     40.14 o 
   3   9  15     8578.47     9788.93    186.44 o 
   4   9  15       10.57       23.03     18.13 o 
   5   9  15     2256.29     2345.78     69.32 o 
   6   9  15        0.54       14.65     25.45 o 
   0  10  15      136.49      191.88     54.04 o 
   1  10  15      338.58      361.11     55.21 o 
   2  10  15      530.24      432.99     67.81 o 
   3  10  15      304.32      282.13     55.28 o 
   4  10  15      661.82      628.46     97.22 o 
   5  10  15      164.72      126.38     32.27 o 
   1  11  15       46.65       50.63     32.47 o 
   2  11  15      150.81      115.75     32.07 o 
   3  11  15      410.24      354.51     61.24 o 
   4  11  15      269.61      211.97     49.09 o 
   0  12  15       11.14      -22.17     39.13 o 
   1  12  15        2.48       14.56     25.82 o 
   2  12  15      705.88      665.70     95.80 o 
   3  12  15       82.76       60.32     22.41 o 
   0   0  16     8299.71     8262.18    208.15 o 
   1   0  16       60.51       72.92     25.18 o 
   2   0  16    10809.04    10698.95    181.50 o 
   3   0  16       13.30       20.73     12.74 o 
   4   0  16     2405.38     2637.86     75.60 o 
   5   0  16    12187.59    12427.50    299.56 o 
   6   0  16     7526.14     7831.63    247.93 o 
   7   0  16      413.66      271.38     68.48 o 
   8   0  16     5896.85     6683.05    371.33 o 
   9   0  16       53.59       59.92     87.69 o 
   1   1  16     2972.74     2893.76     44.73 o 
   2   1  16       32.65       29.73     11.28 o 
   3   1  16      911.67      899.14     31.95 o 
   4   1  16      768.87      757.55     23.25 o 
   5   1  16     2572.52     2416.59     56.11 o 
   6   1  16     2085.29     2077.01     45.25 o 
   7   1  16     2363.61     2397.40     71.90 o 
   8   1  16      163.37      111.03     39.48 o 
   9   1  16      233.76      212.74     49.89 o 
   0   2  16     1776.06     1768.53     54.31 o 
   1   2  16     1536.53     1508.04     25.82 o 
   2   2  16     1693.34     1591.92     51.65 o 
   3   2  16     4145.64     4125.54     83.31 o 
   4   2  16     1622.20     1640.62     47.96 o 
   5   2  16        4.91       30.39     15.35 o 
   6   2  16      483.25      553.47     64.52 o 
   7   2  16      806.40      660.40    108.75 o 
   8   2  16      627.77      623.13     86.71 o 
   9   2  16      192.76      148.74     45.00 o 
   1   3  16     2914.83     2892.08     63.24 o 
   2   3  16      680.26      722.20     30.12 o 
   3   3  16      179.89      134.17     19.61 o 
   4   3  16        0.28        6.92      7.42 o 
   5   3  16        0.96       -0.90     21.20 o 
   6   3  16      141.29       85.71     27.18 o 
   7   3  16      124.77       88.81     37.16 o 
   8   3  16      136.54      107.77     29.92 o 
   0   4  16     3877.11     3345.71    160.38 o 
   1   4  16       27.75       11.45     11.91 o 
   2   4  16     8326.79     8305.91    206.84 o 
   3   4  16        8.43       13.45      6.86 o 
   4   4  16     1461.79     1400.81     32.57 o 
   5   4  16      109.79       56.99     17.43 o 
   6   4  16      970.08      916.07     74.99 o 
   7   4  16     1233.55     1227.06     86.50 o 
   8   4  16      735.87      678.25    114.56 o 
   1   5  16     7827.81     8265.07    119.75 o 
   2   5  16       29.95       35.21     11.80 o 
   3   5  16      411.09      433.74     38.39 o 
   4   5  16       48.10       59.91     15.94 o 
   5   5  16      543.91      488.59     76.73 o 
   6   5  16       16.94       34.42     24.30 o 
   7   5  16     1128.46      870.43    133.88 o 
   8   5  16      226.48      199.90     44.84 o 
   0   6  16     9091.27     9675.27    211.96 o 
   1   6  16     3647.09     3980.10     65.81 o 
   2   6  16     4452.73     4549.43     78.29 o 
   3   6  16      164.39      168.74     24.79 o 
   4   6  16     5989.13     6217.64     88.39 o 
   5   6  16     3834.53     3935.96     94.30 o 
   6   6  16     2855.18     3022.57     73.70 o 
   7   6  16      980.77      816.41    120.29 o 
   1   7  16     1210.34     1308.82     31.11 o 
   2   7  16        3.34       18.59     14.18 o 
   3   7  16      662.15      665.62     45.67 o 
   4   7  16      252.20      236.89     30.69 o 
   5   7  16     1136.02     1206.47     69.46 o 
   6   7  16      229.21      217.47     39.47 o 
   7   7  16       10.82        2.10     26.50 o 
   0   8  16     1278.65     1153.59     50.62 o 
   1   8  16     2098.15     2206.19     44.00 o 
   2   8  16       49.36       30.92     23.18 o 
   3   8  16      995.84      980.88     43.91 o 
   4   8  16        2.19        5.32     16.75 o 
   5   8  16      524.61      648.96     57.48 o 
   6   8  16       20.45       16.63     19.57 o 
   1   9  16     2686.57     2692.62     59.88 o 
   2   9  16      308.78      250.41     35.52 o 
   3   9  16       11.03        3.24     15.78 o 
   4   9  16       52.65       35.13     21.11 o 
   5   9  16      411.74      358.27     59.99 o 
   6   9  16       59.27       32.46     25.96 o 
   0  10  16     2533.36     2675.42    105.92 o 
   1  10  16       34.83       43.24     15.43 o 
   2  10  16     1313.22     1349.32     52.48 o 
   3  10  16      447.26      419.91     72.39 o 
   4  10  16     1838.35     1913.65     73.45 o 
   5  10  16      126.55      113.62     38.54 o 
   1  11  16     1437.52     1475.89     49.53 o 
   2  11  16       29.66       45.80     21.62 o 
   3  11  16     1307.90     1502.38     54.03 o 
   4  11  16       30.75      -13.51     32.75 o 
   0  12  16     1610.57     1662.69     74.40 o 
   1  12  16      129.43      120.10     30.50 o 
   2  12  16     1490.57     1495.29     58.03 o 
   1   1  17     1771.92     1737.95     36.57 o 
   2   1  17      278.05      255.07     32.13 o 
   3   1  17      185.87      176.95     23.18 o 
   4   1  17        2.43       17.20     19.41 o 
   5   1  17       12.53       10.86     18.92 o 
   6   1  17       29.61       58.67     16.82 o 
   7   1  17      558.57      499.93     69.30 o 
   8   1  17      811.78      713.88    114.90 o 
   0   2  17     6015.25     6108.09    125.62 o 
   1   2  17       51.36       52.95     11.86 o 
   2   2  17    10813.97    10472.45    144.53 o 
   3   2  17      862.55      878.63     27.72 o 
   4   2  17     9613.65     9642.06    199.96 o 
   5   2  17       13.81       25.73     15.59 o 
   6   2  17     2238.96     2475.45     67.04 o 
   7   2  17     1423.93     1412.46     57.45 o 
   8   2  17     2512.54     2945.06    106.05 o 
   1   3  17      384.80      389.31     33.58 o 
   2   3  17      853.70      857.58     31.00 o 
   3   3  17     9078.02     9359.83    130.08 o 
   4   3  17     1641.77     1433.68     67.14 o 
   5   3  17       22.86       32.67     18.92 o 
   6   3  17     2105.81     2184.84     59.35 o 
   7   3  17      290.88      305.43     53.43 o 
   8   3  17      413.75      329.24     65.30 o 
   0   4  17     2633.27     2387.27    115.32 o 
   1   4  17     2417.77     2435.18     84.51 o 
   2   4  17     3335.89     3256.18     48.66 o 
   3   4  17      115.58       99.17     16.93 o 
   4   4  17     5021.14     5151.21     94.65 o 
   5   4  17       48.90       52.02     16.18 o 
   6   4  17     4026.42     4223.66     92.04 o 
   7   4  17      345.07      241.06     48.13 o 
   8   4  17      684.37      529.64    100.16 o 
   1   5  17     1027.97     1054.96     38.34 o 
   2   5  17      696.67      734.33     28.29 o 
   3   5  17      431.69      419.34     48.75 o 
   4   5  17      195.99      195.29     25.23 o 
   5   5  17       11.56       35.62     12.83 o 
   6   5  17       65.11       56.23     29.37 o 
   7   5  17       85.20       90.29     25.57 o 
   0   6  17      140.94       89.69     28.19 o 
   1   6  17      173.52      157.36     24.13 o 
   2   6  17     1030.09      984.78     48.53 o 
   3   6  17      950.19      963.60     32.60 o 
   4   6  17      846.04      791.89     43.61 o 
   5   6  17       22.23        9.56     15.13 o 
   6   6  17       77.91       88.58     20.02 o 
   7   6  17       26.56       48.32     20.94 o 
   1   7  17      261.11      270.95     37.61 o 
   2   7  17      679.27      626.48     65.84 o 
   3   7  17       47.83       14.62     19.74 o 
   4   7  17      270.35      209.95     47.73 o 
   5   7  17      727.18      651.89     98.21 o 
   6   7  17      103.46       70.99     24.87 o 
   7   7  17      357.81      268.69     50.63 o 
   0   8  17     5633.07     6011.22    210.03 o 
   1   8  17      723.10      686.02     48.57 o 
   2   8  17    10173.75    11419.19    243.67 o 
   3   8  17        6.99       13.12     15.55 o 
   4   8  17     3014.20     3003.14     75.59 o 
   5   8  17      619.54      604.08     95.68 o 
   6   8  17     2645.72     2827.69     62.22 o 
   1   9  17      164.67      191.57     29.32 o 
   2   9  17       58.64       54.12     16.87 o 
   3   9  17      892.28      875.01     43.07 o 
   4   9  17      167.87      123.26     42.42 o 
   5   9  17       66.74       58.03     32.81 o 
   0  10  17      765.32      718.89    151.80 o 
   1  10  17      110.68      108.62     28.61 o 
   2  10  17      503.60      399.73     67.14 o 
   3  10  17      144.64      133.62     30.77 o 
   4  10  17     1384.93     1473.40     61.56 o 
   1  11  17       91.40      115.11     32.21 o 
   2  11  17      162.68      130.77     33.22 o 
   3  11  17      453.90      390.98     78.99 o 
   0   0  18     4047.42     4094.20    124.70 o 
   1   0  18       54.68       61.59     19.09 o 
   2   0  18    14378.65    14824.97    584.77 o 
   3   0  18      170.04      147.91     38.15 o 
   4   0  18    18579.41    18839.44    332.07 o 
   5   0  18     5159.14     5398.81    168.67 o 
   6   0  18     4462.09     4472.17    229.09 o 
   7   0  18      481.81      387.30     85.65 o 
   8   0  18      153.22      195.31     57.95 o 
   1   1  18      159.22      167.51     28.25 o 
   2   1  18      108.98       93.07     17.45 o 
   3   1  18      111.63       95.21     19.17 o 
   4   1  18     1441.61     1201.71     58.48 o 
   5   1  18        4.18       28.61     17.77 o 
   6   1  18       25.87       31.66     15.12 o 
   7   1  18       13.14       16.90     20.47 o 
   8   1  18      582.43      495.87     80.45 o 
   0   2  18    15958.34    16117.96    428.15 o 
   1   2  18       59.51       82.07     20.49 o 
   2   2  18      877.04      893.94     46.85 o 
   3   2  18       81.77       86.24     18.79 o 
   4   2  18      343.37      293.11     35.76 o 
   5   2  18      208.29      151.95     26.60 o 
   6   2  18     2413.63     2482.23     77.69 o 
   7   2  18      187.05      148.52     36.00 o 
   8   2  18       89.61       96.21     27.18 o 
   1   3  18      137.80      130.57     17.88 o 
   2   3  18      654.46      595.92     28.94 o 
   3   3  18      363.39      310.36     41.37 o 
   4   3  18      167.14      122.32     19.12 o 
   5   3  18      275.78      269.69     42.59 o 
   6   3  18        0.97        4.08     21.53 o 
   7   3  18       22.36       43.86     16.04 o 
   8   3  18       81.04       21.58     25.06 o 
   0   4  18     7109.59     7026.45    316.02 o 
   1   4  18     1056.70      970.22     53.95 o 
   2   4  18     2381.49     2264.72     49.13 o 
   3   4  18      650.51      561.85     30.36 o 
   4   4  18     1451.12     1334.52     71.40 o 
   5   4  18       51.50       49.59     23.57 o 
   6   4  18     3985.05     4238.24    120.00 o 
   7   4  18       47.41       59.52     23.98 o 
   1   5  18      315.38      326.05     44.02 o 
   2   5  18       72.36       31.92     15.94 o 
   3   5  18       11.43        4.17     13.46 o 
   4   5  18      808.54      731.70     34.78 o 
   5   5  18      447.26      509.46     38.80 o 
   6   5  18     1294.70     1344.24     62.26 o 
   7   5  18      564.42      521.72     76.03 o 
   0   6  18     5946.00     6500.38    277.57 o 
   1   6  18     1623.83     1665.21     44.18 o 
   2   6  18     6596.75     7075.70    130.69 o 
   3   6  18       65.33       49.86     18.18 o 
   4   6  18     6175.14     6452.18    139.82 o 
   5   6  18      142.29      127.47     31.59 o 
   6   6  18     1482.10     1540.83     58.70 o 
   7   6  18      169.23       90.33     32.02 o 
   1   7  18      146.37      150.64     27.08 o 
   2   7  18        4.71       14.40     18.49 o 
   3   7  18      545.58      546.18     43.52 o 
   4   7  18      646.19      545.96     47.01 o 
   5   7  18        2.42        7.37     25.43 o 
   6   7  18      720.79      634.72     99.61 o 
   0   8  18     1567.67     1559.58     78.42 o 
   1   8  18        0.47        1.20     15.99 o 
   2   8  18        2.41      -28.97     24.48 o 
   3   8  18       27.58       51.38     19.73 o 
   4   8  18       56.84       43.67     23.46 o 
   5   8  18      368.50      307.08     59.36 o 
   6   8  18      307.55      227.37     41.67 o 
   1   9  18      568.93      459.75     61.76 o 
   2   9  18       16.37       26.65     19.63 o 
   3   9  18       16.47       11.90     21.60 o 
   4   9  18       33.78       31.30     25.71 o 
   5   9  18        1.93       42.28     12.98 o 
   0  10  18     4699.30     4950.18    238.77 o 
   1  10  18      565.75      468.76     78.96 o 
   2  10  18     1861.51     1930.66     55.35 o 
   3  10  18      969.17     1005.33     79.70 o 
   4  10  18     1300.28     1211.86     58.39 o 
   1  11  18      139.34      122.44     28.86 o 
   2  11  18      264.52      197.19     44.39 o 
   1   1  19      279.38      247.21     31.67 o 
   2   1  19      622.73      681.48     38.33 o 
   3   1  19       74.00       65.86     17.66 o 
   4   1  19       29.22       60.01     15.71 o 
   5   1  19      597.79      603.93     73.10 o 
   6   1  19      808.26      642.65     61.89 o 
   7   1  19      756.94      773.94     56.50 o 
   0   2  19    20282.54    19833.59    551.22 o 
   1   2  19      579.94      598.36     56.17 o 
   2   2  19     5306.71     5460.75     96.36 o 
   3   2  19      167.43      108.99     19.34 o 
   4   2  19     2161.06     1989.08     78.36 o 
   5   2  19      368.91      364.32     43.84 o 
   6   2  19     2380.73     2425.75     73.47 o 
   7   2  19       32.63       44.05     22.05 o 
   1   3  19     1588.50     1403.51     74.13 o 
   2   3  19     1810.18     1749.63     60.56 o 
   3   3  19     1401.88     1436.16     35.07 o 
   4   3  19     1432.86     1262.24     60.57 o 
   5   3  19     1227.49     1315.44     52.19 o 
   6   3  19     3160.42     2974.34     73.77 o 
   7   3  19     2022.98     2301.36     50.43 o 
   0   4  19     4725.89     4911.46    176.11 o 
   1   4  19      149.54      119.02     24.36 o 
   2   4  19     6727.90     6951.77    113.24 o 
   3   4  19      273.49      268.74     37.38 o 
   4   4  19     2508.55     2520.94     68.71 o 
   5   4  19       12.95       18.96     19.46 o 
   6   4  19      985.95     1083.48     60.23 o 
   7   4  19        0.81       17.73     20.43 o 
   1   5  19      108.04      108.78     23.41 o 
   2   5  19     1993.07     1978.69     48.87 o 
   3   5  19      234.64      238.12     36.64 o 
   4   5  19      249.55      185.97     38.38 o 
   5   5  19       73.61       64.93     19.87 o 
   6   5  19        2.95       44.91     20.04 o 
   7   5  19      210.93      175.74     47.23 o 
   0   6  19     2077.04     2103.03    103.22 o 
   1   6  19      127.45      135.24     29.45 o 
   2   6  19       59.18       24.65     24.26 o 
   3   6  19      128.65      119.81     22.07 o 
   4   6  19      227.92      160.88     38.03 o 
   5   6  19      257.46      232.16     40.39 o 
   6   6  19      279.48      174.55     35.38 o 
   1   7  19      998.26     1034.55     46.99 o 
   2   7  19      978.39     1087.68     65.87 o 
   3   7  19      856.66      803.49     46.84 o 
   4   7  19      100.54       91.11     30.39 o 
   5   7  19      878.38      896.41     71.22 o 
   6   7  19       29.91       19.03     29.91 o 
   0   8  19     2882.70     2898.81     96.41 o 
   1   8  19      388.41      380.54     52.69 o 
   2   8  19     3952.93     4230.65     89.94 o 
   3   8  19        0.07       -5.00     26.92 o 
   4   8  19     2856.41     3086.94     57.83 o 
   5   8  19      272.66      224.58     49.15 o 
   1   9  19     2653.76     2704.35     72.14 o 
   2   9  19       36.11       51.78     22.72 o 
   3   9  19      225.70      239.62     39.92 o 
   4   9  19      810.79      736.96     64.76 o 
   0  10  19      208.48      160.22     46.67 o 
   1  10  19      738.64      594.70     96.87 o 
   2  10  19     1872.85     1984.72     61.60 o 
   3  10  19      649.64      582.10    100.98 o 
   0   0  20     1830.40     1945.96    103.28 o 
   1   0  20       79.72       60.19     21.39 o 
   2   0  20     5050.44     5085.13    153.07 o 
   3   0  20      190.63      192.32     33.45 o 
   4   0  20     6645.48     6697.42    222.27 o 
   5   0  20      629.85      410.55     96.04 o 
   6   0  20      539.75      337.41     74.12 o 
   7   0  20      505.60      399.47     72.22 o 
   1   1  20     5688.53     5731.52     94.43 o 
   2   1  20     1339.74     1265.95     36.57 o 
   3   1  20     5963.48     6073.48     99.28 o 
   4   1  20      601.90      568.34     42.90 o 
   5   1  20      518.27      531.11     75.85 o 
   6   1  20      594.12      409.65     58.19 o 
   7   1  20      530.78      526.73     81.82 o 
   0   2  20      262.16      168.24     54.52 o 
   1   2  20       13.03        9.77     13.47 o 
   2   2  20      145.49      147.91     25.72 o 
   3   2  20      821.65      738.51     34.76 o 
   4   2  20       40.71       40.86     14.19 o 
   5   2  20       96.39       62.88     16.97 o 
   6   2  20     1628.42     1584.16     52.85 o 
   7   2  20       93.33       51.66     21.09 o 
   1   3  20      362.58      315.21     24.45 o 
   2   3  20       23.51       22.13     10.11 o 
   3   3  20      397.42      350.89     46.60 o 
   4   3  20      248.87      162.57     27.46 o 
   5   3  20      387.15      319.74     49.91 o 
   6   3  20        5.15       -8.62     20.23 o 
   7   3  20       68.05       94.31     27.93 o 
   0   4  20     4678.52     4965.69    121.18 o 
   1   4  20      358.43      365.87     48.38 o 
   2   4  20     1035.62     1017.65     43.67 o 
   3   4  20      538.60      473.86     31.09 o 
   4   4  20      218.23      153.64     38.92 o 
   5   4  20       70.14       72.80     20.05 o 
   6   4  20     2423.64     2437.02     65.32 o 
   1   5  20     2737.88     2784.52     74.82 o 
   2   5  20      343.49      329.53     42.87 o 
   3   5  20     3072.58     3309.71     89.56 o 
   4   5  20     1439.79     1507.88     58.19 o 
   5   5  20     1884.80     1967.61     73.81 o 
   6   5  20      127.82       90.48     27.55 o 
   0   6  20     1233.34     1248.79     83.58 o 
   1   6  20       67.13       82.27     20.95 o 
   2   6  20     3614.38     3878.23     84.75 o 
   3   6  20       24.59       47.53     16.86 o 
   4   6  20     5102.48     5377.66    156.25 o 
   5   6  20      598.85      518.65     81.79 o 
   6   6  20       63.92       43.50     30.72 o 
   1   7  20      843.43      888.28     49.09 o 
   2   7  20       15.16       -4.17     27.76 o 
   3   7  20     1524.03     1503.16     52.44 o 
   4   7  20       37.73        1.07     26.60 o 
   5   7  20     1715.03     1800.23     55.31 o 
   0   8  20     2127.03     2311.76     95.79 o 
   1   8  20       27.38       30.07     17.95 o 
   2   8  20       10.89       33.17     19.43 o 
   3   8  20      235.44      225.01     37.79 o 
   4   8  20      300.01      253.79     50.11 o 
   1   9  20       37.38       21.62     18.39 o 
   2   9  20      132.00       96.13     35.30 o 
   3   9  20      562.37      463.29     83.14 o 
   0  10  20     3173.39     3199.78    114.69 o 
   1  10  20      716.27      561.35    100.74 o 
   1   1  21     3031.44     3007.51     83.24 o 
   2   1  21     3906.08     3981.53     63.17 o 
   3   1  21     1289.82     1207.84     40.30 o 
   4   1  21       35.27       34.95     20.00 o 
   5   1  21      730.89      575.33     50.83 o 
   6   1  21      173.61      136.85     25.93 o 
   7   1  21     1655.35     1888.77     85.34 o 
   0   2  21       90.64       90.22     25.98 o 
   1   2  21      112.76       73.55     21.07 o 
   2   2  21     1270.16     1120.35     39.81 o 
   3   2  21      102.64       54.40     16.06 o 
   4   2  21     1273.22     1236.12     64.86 o 
   5   2  21      556.90      470.23     61.36 o 
   6   2  21      219.90      183.39     29.62 o 
   1   3  21     2702.09     2867.51     61.14 o 
   2   3  21      123.38       91.38     21.09 o 
   3   3  21     7856.79     8375.53    162.52 o 
   4   3  21      512.19      499.01     59.43 o 
   5   3  21     5649.50     5940.72    141.05 o 
   6   3  21     2088.97     2021.03     80.17 o 
   0   4  21      339.08      393.10     88.44 o 
   1   4  21       48.57       25.34     16.74 o 
   2   4  21      891.77      829.35     62.00 o 
   3   4  21      680.51      512.11     88.88 o 
   4   4  21       58.09       49.31     25.24 o 
   5   4  21       80.37       54.34     27.49 o 
   6   4  21       38.84       19.38     32.87 o 
   1   5  21     1127.66     1302.53     62.27 o 
   2   5  21      558.81      501.65     75.15 o 
   3   5  21        5.80       -3.01     29.76 o 
   4   5  21        0.86       -9.67     20.05 o 
   5   5  21      507.85      389.24     71.09 o 
   6   5  21      236.98      191.03     34.93 o 
   0   6  21     1207.50     1466.55     76.25 o 
   1   6  21       49.81       49.25     23.17 o 
   2   6  21      107.53       91.59     19.49 o 
   3   6  21      121.81       93.86     28.19 o 
   4   6  21       22.92       21.87     20.38 o 
   5   6  21      189.21      110.48     38.84 o 
   1   7  21     4022.06     4227.78     95.69 o 
   2   7  21      127.00      106.17     23.98 o 
   3   7  21      668.89      551.24     82.32 o 
   4   7  21       17.49        8.58     22.97 o 
   0   8  21      463.04      412.05     63.49 o 
   1   8  21       85.20       84.04     21.20 o 
   2   8  21      782.64      824.93     67.13 o 
   3   8  21       16.85       20.38     20.22 o 
   1   9  21     1981.13     2149.82     61.42 o 
   2   9  21       31.94       49.44     28.15 o 
   0   0  22      505.99      496.99    130.90 o 
   1   0  22     4770.97     4889.28    114.35 o 
   2   0  22      807.02      816.11     63.80 o 
   3   0  22      624.05      561.32     90.73 o 
   4   0  22       78.24       87.60     25.07 o 
   5   0  22     5450.71     5393.62    151.82 o 
   6   0  22      230.06      253.80     73.92 o 
   1   1  22     6118.75     6054.49     97.92 o 
   2   1  22      324.36      247.71     31.73 o 
   3   1  22     1242.26     1265.48     45.04 o 
   4   1  22       38.43       18.94     19.39 o 
   5   1  22     2878.20     2879.69    116.34 o 
   6   1  22       89.63       70.14     17.24 o 
   0   2  22     1621.06     1596.52     66.92 o 
   1   2  22      519.05      539.62     34.21 o 
   2   2  22        6.27        9.11     15.87 o 
   3   2  22      133.30      124.76     22.49 o 
   4   2  22        1.91       19.51     20.13 o 
   5   2  22      124.24       52.90     22.96 o 
   6   2  22        6.21       20.27     20.62 o 
   1   3  22      191.43      143.98     32.57 o 
   2   3  22        5.23       24.69     20.95 o 
   3   3  22       83.23       70.23     26.38 o 
   4   3  22      173.66      133.37     25.30 o 
   5   3  22       11.77       22.03     26.03 o 
   6   3  22      108.33      104.88     28.80 o 
   0   4  22      113.20      141.83     49.34 o 
   1   4  22       19.46       38.59     21.67 o 
   2   4  22        3.78        7.14     20.55 o 
   3   4  22      172.66      151.53     36.74 o 
   4   4  22      155.27      126.07     37.87 o 
   5   4  22       32.31       60.92     33.18 o 
   1   5  22     5747.86     6362.38    175.01 o 
   2   5  22       14.20       29.05     14.03 o 
   3   5  22     3347.86     3614.88     89.71 o 
   4   5  22      174.60      109.40     31.04 o 
   5   5  22     3526.32     3738.17     67.39 o 
   0   6  22        1.35       13.28     32.06 o 
   1   6  22       29.78       36.58     21.70 o 
   2   6  22       15.52        8.65     26.95 o 
   3   6  22      160.97      110.47     41.21 o 
   4   6  22        1.48       47.38     25.12 o 
   1   7  22     1109.69     1246.20     63.86 o 
   2   7  22       31.98       32.88     27.37 o 
   3   7  22      753.82      755.38     62.33 o 
   0   8  22      647.85      779.76    106.32 o 
   1   8  22      426.11      355.22     57.23 o 
   2   8  22      203.02      131.31     33.58 o 
   1   1  23     2954.87     3141.04     64.10 o 
   2   1  23      643.76      619.20     33.95 o 
   3   1  23      393.25      280.71     52.23 o 
   4   1  23      120.49       97.68     21.28 o 
   5   1  23     1393.90     1251.70     47.63 o 
   0   2  23       75.52       43.60     27.82 o 
   1   2  23      247.55      154.61     31.49 o 
   2   2  23      342.14      322.05     47.33 o 
   3   2  23      212.08      170.14     31.34 o 
   4   2  23      367.71      322.86     49.83 o 
   5   2  23      210.58      139.28     32.45 o 
   1   3  23     2864.54     2920.55     73.27 o 
   2   3  23      188.06      195.05     40.01 o 
   3   3  23     8487.72     9668.63    213.77 o 
   4   3  23      286.33      234.32     37.40 o 
   5   3  23     1941.80     2143.32     63.88 o 
   0   4  23      199.71      217.21     63.30 o 
   1   4  23        0.60       21.70     16.16 o 
   2   4  23      765.29      678.31     88.57 o 
   3   4  23      229.03      180.74     37.56 o 
   4   4  23       41.74       71.45     19.53 o 
   5   4  23      280.32      211.90     48.92 o 
   1   5  23     1420.31     1578.79     59.14 o 
   2   5  23        9.36       14.04     20.83 o 
   3   5  23       95.82       39.59     20.93 o 
   4   5  23        0.06       35.38     20.89 o 
   0   6  23        4.60        1.00     37.62 o 
   1   6  23        4.85       17.94     22.43 o 
   2   6  23      182.60      134.05     36.71 o 
   3   6  23       51.40       54.03     22.88 o 
   1   7  23     2988.32     3156.03     55.09 o 
   2   7  23       25.71       30.79     32.11 o 
   0   0  24     2186.52     2368.61    106.90 o 
   1   0  24       21.14       16.08     16.67 o 
   2   0  24     4794.70     5133.52    134.15 o 
   3   0  24       80.04       13.18     29.79 o 
   4   0  24      746.52      766.88     77.28 o 
   5   0  24      523.98      441.43    131.58 o 
   1   1  24     3226.89     3340.90     60.60 o 
   2   1  24       67.95       80.72     16.92 o 
   3   1  24     2678.90     2682.49     67.78 o 
   4   1  24      474.28      356.94     76.51 o 
   0   2  24      820.00      742.35    117.93 o 
   1   2  24      120.11      119.30     26.80 o 
   2   2  24      293.99      253.82     45.37 o 
   3   2  24       58.08       71.97     21.63 o 
   4   2  24       57.84       39.69     20.84 o 
   1   3  24        2.64       24.11     18.45 o 
   2   3  24       38.16        7.11     27.71 o 
   3   3  24        1.86        6.18     30.24 o 
   4   3  24        0.71       54.55     26.69 o 
   0   4  24     1525.58     1518.90    100.41 o 
   1   4  24      484.62      443.06     78.84 o 
   2   4  24      137.72      100.56     27.87 o 
   3   4  24      925.19      847.06     82.81 o 
   4   4  24       59.21       59.27     22.74 o 
   1   5  24     1613.56     1787.60     65.22 o 
   2   5  24      159.45      121.40     28.36 o 
   3   5  24     1662.69     1639.95     75.54 o 
   0   6  24       94.39      102.33     42.65 o 
   1   6  24      148.34      152.85     29.08 o 
   2   6  24     1622.59     1695.48     50.80 o 
   1   1  25      586.09      533.75     92.27 o 
   2   1  25      176.34      106.56     32.61 o 
   3   1  25       23.80        6.66     20.68 o 
   0   2  25     2751.22     2751.57     70.85 o 
   1   2  25      361.31      270.54     42.72 o 
   2   2  25     2154.95     2327.85     66.07 o 
   3   2  25       11.73        7.05     24.30 o 
   1   3  25      797.91      701.95    121.34 o 
   2   3  25      222.06      204.82     45.90 o 
   3   3  25     2813.83     3006.11     72.25 o 
   0   4  25     1771.27     1938.73     74.60 o 
   1   4  25      603.85      520.35    103.04 o 
   2   4  25     1208.89     1448.51     75.60 o 
   1   5  25       11.76       16.24     23.93 o 
   0   0  26      710.95      819.29    455.51 o 
   1   0  26       68.78       29.73     70.38 o 
   2   0  26     2337.31     2566.11     79.04 o 
   1   1  26      162.03      101.66     32.46 o 
   2   1  26       39.89       42.22     21.66 o 
   0   2  26     3566.05     3974.45     93.88 o 
   1   2  26        1.63       37.66     22.88 o 
   2   2  26       70.30       53.86     28.27 o 
   1   3  26      189.82      145.04     48.43 o 
                                                 
